# Supplementary material for: Vaginal Microbiome Composition in Early Pregnancy and Risk of Spontaneous Preterm and Early Term Birth Among African American Women
Source: Front Cell Infect Microbiol. 2021 Apr 29;11:641005. doi: 10.3389/fcimb.2021.641005 (PMC8117784; doi:10.3389/fcimb.2021.641005)
Supplement: Supplementary file 1 [file DataSheet_1.zip]

Archive with 1 entries (1 files):
- Frontiers_Dunlop et al_Metadata_ASV Table, update.xlsx
