# Supplementary material for: Vaginal Microbiome Composition in Early Pregnancy and Risk of Spontaneous Preterm and Early Term Birth Among African American Women
Source: Front Cell Infect Microbiol. 2021 Apr 29;11:641005. doi: 10.3389/fcimb.2021.641005 (PMC8117784; doi:10.3389/fcimb.2021.641005)
Supplement: Supplementary file 1 [file DataSheet_1.zip › Frontiers_Dunlop et al_Metadata_ASV Table, update.xlsx]

## Sheet: Sheet1
Subject_ID	Sample_ID	GA_Vag1	ReadCount_Vag1	CST_Vag1	CST3Cat_Vag1	pH_Vag1	NugentScore_Vag1	NugentScoreCat_Vag1	WBC_Vag1	Chao1_Vag1	Shannon_Vag1	LogIFNgamma_Vag1	LogIL6_Vag1	LogIL10_Vag1	LogTNFalpha_Vag1	LogCRP_Vag1	Outcome	Comp_SpPTBvsALLFullTerm	Comp_SpETBvsALLFullTerm	Age	PregInsurance3Level	Education4Level	MarriedCohab_Not	Parity2Cat	PriorPreterm	FirstPrenatalBMICat	AnyTobacco1	AnyMarijuana1	AnyAlcohol1	ABX_PriorV1	BV_PriorV1	Chlamydia_PriorV1	Gonorrhea_PriorV1	Trichomonas_PriorV1	UTI_PriorV1	Streptococcus_oralis_Streptococcus_pneumoniae_Streptococcus_infantis	BVAB1	Lactobacillus_crispatus	Streptococcus_salivarius	EscherichiaShigella_flexneri	f_Clostridiales_Family_XI	Veillonella_dispar	Haemophilus_parainfluenzae_Haemophilus_sputorum	Atopobium_vaginae	Gardnerella_vaginalis	Prevotella_corporis	Prevotella_disiens	Lactobacillus_jensenii	Campylobacter_hominis
AAMP502	AAMP502-1-VagM1	10.3	54324	IV-B	3	5.5	8	3	0	60	1.87712	-2.32172	-2.1715	-3.69726	-2.41135	-10.9648	MiPTB			19	1	2	1	0		2	0	0	0	0	0	0	0	0	0	86	93	16	26	34	49	41	21	14452	11430	15	40	0	10
AAMP503	AAMP503-1-VagM1	11.5	83776	V	1	4.5	1	1	0	55	0.816292	-0.483717	0.130984	-3.30134	-2.49851	-8.53944	FullTerm	0	0	29	3	4	1	0		4	0	0	0	0	0	0	0	0	0	77	47	88	30	9	21	39	19	17	52	22	23	39113	6
AAMP504	AAMP504-1-VagM1	10.5	23078	IV-B	3	5.5	9	3	1	65	2.33958	-0.684656	4.41613	-3.37396	-0.891404		FullTerm	0	0	31	3	2	0	0		4	0	0	0	0	0	0	0	0	0	43	29	8	11	0	9	51	23	1687	1713	0	0	0	0
AAMP505	AAMP505-1-VagM1	7.6	39842	III	2	4.5	3	1	0	39	0.970018		1.88207	-4.17819		-11.5129	FullTerm	0	0	27	3	3	0	0		2	0	0	0	0	0	0	0	0	0	16	20	0	0	12	19	15	0	8	0	17	5	3787	6
AAMP506	AAMP506-1-VagM1	11.1	45327	IV-B	3	6	6	2	1	85	2.7799	-0.137364	-0.453438	-3.30134	-0.418888	-7.67175	SpETB		1	19	3	2	1	0		2	0	0	0	0	0	0	0	0	0	77	37	23	13	0	49	0	24	3921	5383	35	6311	0	44
AAMP508	AAMP508-1-VagM2	11.2	47785	III	2		7	3	1	57	0.284787		1.95656		-7.23603	-8.94414	FullTerm	0	0	23	3	3	1	0		2	0	0	1	0	0	0	0	0	0	121	14	53	39	14	15	25	27	5	65	14	6	0	10
AAMP509	AAMP509-1-VagM1	13	31844	III	2	4.5	4	2	2	65	1.13212	1.06303	-0.286105	-2.65402	-0.862364	-7.22219	FullTerm	0	0	22	3	3	0	1	0	4	0	0	0	0	0	0	0	0	1	87	26	530	12	260	28	35	30	665	1095	34	0	19	7
AAMP511	AAMP511-1-VagM1	11.2	57579	III	2	5	8	3	0	114	2.11793	-1.6257	-1.16811	-3.56729	-3.05635	-7.37488	FullTerm	0	0	20	3	3	0	0		4	0	0	0	0	0	0	0	0	0	27078	41	66	8290	72	7	78	162	0	15	12	19	0	0
AAMP513	AAMP513-1-VagM1	11.2	44345	I	1	4.5	1	1	4	62	0.577499	-0.253401	-1.643	-2.71705	-2.00711	-8.2583	SpETB		1	32	3	4	0	0		4	0	0	0	0	0	0	0	0	0	86	47	39338	19	19	16	11	17	9	19	10	27	1711	15
AAMP514	AAMP514-1-VagM1	9.2	47018	IV-A	3	4.5	10	3	0	37	0.993563	-2.32172	-1.45552		-2.10373	-5.66032	FullTerm	0	0	23	1	3	1	0		3	0	0	0	0	0	0	0	0	0	11	35577	25	9	10	6	14	16	575	5263	4	0	0	4
AAMP515	AAMP515-1-VagM1	13.6	81207	IV-B	3	6	8	3	1	69	2.28591	-1.33945	-1.08864	-6.47052	-1.77837	-11.2128	SpPTB	1		19	2	3	1	0		2	0	0	0	0	0	0	0	0	0	31	34	26	8	0	19	17	0	3150	24092	8	31	0	6
AAMP518	AAMP518-1-VagM1	12.6	82318	IV-B	3	5	6	2	0	65	1.91601	-0.483717	1.30805	-2.65402	-1.21703	-7.43133	FullTerm	0	0	23	1	4	0	1	0	1	0	0	0	1	1	0	0	0	1	70	27	43	19	21	20	35	24	9077	8572	18	15	0	25
AAMP519	AAMP519-1-VagM1	11.3	22905	I	1	4.5	1	1	0	63	0.643526	-1.22255	-2.94343	-3.63016	-3.37	-9.49669	FullTerm	0	0	28	3	3	1	1	0	4	0	0	0	0	0	0	0	0	0	13	41	20711	12	0	17	8	6	4	17	262	14	65	0
AAMP521	AAMP521-1-VagM1	12.5	37887	IV-A	3	5.5	8	3	0	50	1.4277	-0.361819	0.826778	-2.70413	-1.01702	-6.86039	FullTerm	0	0	26	2	2	1	0		4	0	0	1	1	1	0	0	0	0	41	26003	8	30	9	0	21	15	198	3730	9	87	0	15
AAMP523	AAMP523-1-VagM1	10.5	51132	V	1	4.5	1	1	0	86	1.24367	-0.458096	-0.245096	-3.59823	-2.81911	-11.0811	FullTerm	0	0	35	3	4	1	0		2	0	0	0	0	0	0	0	0	0	26	21	34	13	59	54	19	0	0	31	33	56	26966	30
AAMP524	AAMP524-1-VagM1	10.4	23024	I	1	4.5	0	1	3	45	0.671863	-2.03148	0.19769	-4.50781	-3.23228	-12.0577	FullTerm	0	0	32	3	4	0	1	0	2	0	0	0	0	0	0	0	0	0	28	0	20160	0	0	219	0	6	0	15	247	20	272	13
AAMP525	AAMP525-1-VagM1	10.6	22674	I	1	5.5	8	3	0	166	3.22216	0.0402308	-0.856003	-3.42955	0.916453	-9.18858	MiPTB			18	2	2	1	0		2	0	1	0	0	1	0	0	0	0	7463	42	172	54	18	344	212	2650	20	36	186	637	0	40
AAMP526	AAMP526-1-VagM1	13.4	43953	III	2	5	8	3	0	72	1.71688	0.820655	0.335295	-1.51469	0.644973	-7.65451	FullTerm	0	0	23	2	3	1	1	0	2	0	0	0	1	0	1	0	0	0	146	15439	96	28	0	30	51	32	2347	1712	16	6	0	5
AAMP527	AAMP527-1-VagM1	14.4	56664	III	2	4.5	6	2	0	63	0.830249	1.28761	-1.4209	-1.55861	-0.593754	-10.5271	FullTerm	0	0	28	1	2	1	1	0	2	0	0	0	0	0	0	0	0	0	12	7	20	0	0	839	5	12	264	525	47	782	0	7
AAMP528	AAMP528-1-VagM1	11	45752	IV-A	3	6.5	8	3	2	74	1.96921	0.0402308	0.688921	-2.4835	-1.08368	-7.92083	MiPTB			25	1	4	0	1	0	4	0	1	0	0	1	0	0	0	0	85	16170	95	22	21	67	32	22	149	284	1915	9	0	13
AAMP529	AAMP529-1-VagM1	11.5	62210	IV-A	3	4.5	7	3	0	55	1.69654						FetalLoss			25	1	1	1	1	1	2	0	0	0	0	0	0	0	0	0	32	29761	34	13	10	24	38	30	1026	13800	13	6	0	7
AAMP530	AAMP530-1-VagM1	8.2	30475	I	1	4.5	4	2	1	165	2.37349	-2.54331	-3.58804	-6.74612	-1.73892	-9.23566	SpETB		1	22	2	3	0	1	0	3	0	0	1	0	0	0	0	0	0	1262	7	17611	42	38	707	138	1055	0	13	639	109	41	209
AAMP531	AAMP531-1-VagM1	14.4	2978	IV-A	3	5	6	2	2	42	1.47042	0.488657	1.25097	-1.93138	0.303004	-7.7894	SpETB		1	21	2	3	0	1	0	2	0	0	0	0	0	0	0	0	0	63	2092	151	11	0	14	23	0	13	68	8	5	0	13
AAMP532	AAMP532-1-VagM1	14.4	25209	IV-B	3	4.5	5	2	0	55	2.16976	3.17794	3.1114	0.0682203	1.95147	-8.36147	SpETB		1	21	1	2	0	1	1	3	0	0	0	0	1	0	0	0	0	25	28	6	21	9	32	28	0	18	3674	13	303	0	9
AAMP534	AAMP534-1-VagM1	10.5	57081	II	1	5	0	1	1	70	1.21897		-3.9128	-4.15144	-5.54684	-10.9882	FullTerm	0	0	29	3	4	0	1	0	3	0	0	0	0	0	0	0	0	0	26	30	5	0	8	200	0	15	15	14	433	8	0	0
AAMP535	AAMP535-1-VagM1	12.5	67532	III	2	4.5	2	1	0	85	1.34115	1.53524	1.632	-2.91367	-1.81186	-12.3339	SpPTB	1		26	3	4	1	0		3	0	0	0	0	0	0	0	0	0	44	36	25	24	0	318	0	7	543	4559	106	228	18923	38
AAMP536	AAMP536-1-VagM1	14	84751	III	2	5	1	1	0	81	0.523312	0.881481	2.05071	-1.46773	0.0555311	-7.32798	MiPTB			24	3	2	1	1	1	4	0	0	0	0	0	0	0	0	0	161	120	18	37	8	43	50	48	170	704	38	153	0	11
AAMP537	AAMP537-1-VagM1	10.3	61274	I	1	4.5	0	1	0	94	1.06213		-2.31368	-4.2933	-3.95942	-10.9533	SpETB		1	32	2	2	0	1	0	4	0	0	0	0	0	0	0	0	0	114	104	48219	40	46	101	45	26	13	47	30	13	2706	9
AAMP539	AAMP539-1-VagM2	14.2	57030	IV-C	3	4.5	1	1	0	120	3.18334	-0.772511	-0.0430871	-4.08741		-12.5346	FullTerm	0	0	22	1	3	1	0		2	0	0	0	0	1	0	0	0	0	3857	21	37	1801	0	16	5502	131	0	0	12	9	0	8
AAMP540	AAMP540-1-VagM1	13.4	41420	V	1	4.5	0	1	0	68	0.883146	-1.36899	-1.8635	-5.23348	-3.45365	-10.729	FullTerm	0	0	27	3	4	0	1	1	4	0	0	0	0	0	0	0	0	0	108	83	84	36	0	58	33	16	11	17	44	12	27698	12
AAMP541	AAMP541-1-VagM1	14	20310	I	1	4.5	7	3	0	54	1.68713	1.14548	2.76154	-2.42293	-0.626208	-9.36583	MiETB			18	1	1	1	0		2	0	0	0	1	1	1	0	0	1	35	6	76	33	11340	8	298	13	0	0	0	0	0	0
AAMP542	AAMP542-1-VagM1	11.5	53387	II	1	4.5	3	1	0	51	0.267711	-1.59936		-5.45036		-9.92983	FullTerm	0	0	30	3	4	0	1	0	2	0	0	0	0	0	0	0	0	0	71	11	10	17	0	41	31	0	9	14	13	0	0	3
AAMP543	AAMP543-1-VagM1	12	18907	III	2	4.5	4	2	1	55	0.581951	-1.07551	2.64133	-3.2266	-1.41738	-8.542	FullTerm	0	0	22	3	3	0	1	0	4	0	0	0	0	0	0	0	0	0	17	48	57	0	10	31	33	0	9	32	23	15	15	10
AAMP544	AAMP544-1-VagM1	11.3	44673	IV-A	3	5	8	3	0	51	1.84285	0.787608	1.83092	-1.86866	-0.362298	-8.22229	FullTerm	0	0	25	2	3	0	0		2	0	0	0	0	0	0	0	0	0	32	17629	11	0	6	0	12	15	252	1659	13	9	0	10
AAMP545	AAMP545-1-VagM1	12.1	60463	III	2	4.5	1	1	0	34	0.244581		3.52166	-3.10331	-3.30662	-8.31793	FullTerm	0	0	25	1	2	0	1	0	4	1	0	0	0	0	0	0	0	0	43	7	6	7	0	15	0	6	18	1988	7	12	0	0
AAMP546	AAMP546-1-VagM1	12.4	107252	III	2	4.5	1	1	2	106	0.883857	-0.81047	-0.911972	-4.02723	-2.96349	-11.7614	SpETB		1	21	2	2	1	1	2	4	0	0	0	0	0	0	0	0	0	32	26	118	6	6	231	8	20	27	24250	19	43	0	39
AAMP547	AAMP547-1-VagM1	12.5	18276	I	1	4.5	2	1	0	62	0.639429	-0.37914	1.80293		-3.1786	-10.771	FullTerm	0	0	23	3	4	0	0		2	0	0	0	0	0	0	0	0	0	51	512	16420	28	7	71	27	31	11	261	29	9	0	7
AAMP548	AAMP548-1-VagM1	12.1	34874	III	2	4.5	0	1	0	117	0.904355	-1.59936	-3.40132	-4.21986	-4.71281	-11.7486	SpETB		1	32	2	4	0	1	0	3	0	0	1	1	1	0	0	0	0	358	56	96	80	38	76	113	127	219	250	57	0	178	63
AAMP549	AAMP549-1-VagM1	14	84149	III	2	4.5	1	1	0	52	0.0795511	-5.09159	-0.650783	-3.68441	-3.30662	-11.0555	SpETB		1	33	3	3	0	1	0	2	0	0	0	0	0	0	0	0	0	34	48	15	0	21	50	24	17	11	27	42	0	0	44
AAMP550	AAMP550-1-VagM1	10.4	20800	IV-B	3	4.5	4	2	0	99	3.08029	4.13888	3.10704	1.61321	3.39698	-11.1981	MiETB			20	2	2	1	0		2	0	0	0	0	0	0	0	0	0	73	3	27	14	27	102	29	22	1604	80	20	1219	17	10
AAMP551	AAMP551-1-VagM1	7.4	15019	I	1	4.5	2	1	0	49	0.586769		1.56844	-3.86576	-6.61449	-11.884	SpETB		1	24	3	2	0	0		3	0	0	0	0	0	0	0	0	0	94	15	13529	0	8	46	30	24	16	45	5	9	191	9
AAMP553	AAMP553-1-VagM1	14.6	35960	IV-A	3	4.5	5	2	1	50	1.23001	-0.260598	3.89405	-1.56987	0.721946	-6.6414	FullTerm	0	0	25	3	3	1	1	0	3	0	1	0	0	0	0	0	0	0	28	24366	27	10	8	0	0	14	528	4635	10	4	0	5
AAMP554	AAMP554-1-VagM1	12	60279	IV-A	3	4.5	10	3	0	59	0.980245	-2.99135	-1.39674			-8.76245	SpETB		1	27	3	4	1	0		2	0	0	0	0	0	0	0	0	0	49	47728	60	22	19	26	21	12	882	4604	7	30	0	5
AAMP555	AAMP555-1-VagM1	8.1	31083	III	2	4.5	0	1	2	121.75	3.08375		-3.31699			-11.7236	FullTerm	0	0	23	3	3	0	0		4	0	0	0	0	0	0	0	0	0	429	46	90	378	0	18	8062	145	27	30	0	0	0	8
AAMP556	AAMP556-1-VagM2	11.6	99499	III	2	4.5	3	1	0	65	0.101773		-0.990526			-10.3529	FullTerm	0	0	32	3	3	0	1	0	4	0	0	0	0	0	0	0	0	0	74	42	8	19	9	26	39	21	0	90	16	14	0	5
AAMP559	AAMP559-1-VagM1	12.3	116836	III	2	4.5	0	1	0	44	0.251301	-0.856205	0.0899881		-4.50471	-10.7382	FullTerm	0	0	32	3	4	0	0		2	0	0	0	0	0	0	0	0	0	55	45	46	18	7	25	44	12	14	54	13	9	5662	19
AAMP560	AAMP560-1-VagM1	11.6	91776	IV-B	3	5.5	9	3	0	58	1.74255		-2.10675		-3.14864	-9.00251	SpPTB	1		22	1	1	1	0		2	0	0	0	0	0	0	0	0	0	69	24	94	0	8	9	23	12	4476	2562	4	0	0	18
AAMP561	AAMP561-1-VagM1	11	43342	II	1	4.5	2	1	0	66	0.649308	-4.74088	-0.00408254	-5.84838	-3.218	-10.6757	SpETB		1	35	3	4	0	1	0	2	0	0	0	0	0	0	0	0	0	72	17	0	29	8	33	21	17	14	7	10	7	0	29
AAMP562	AAMP562-1-VagM1	12.5	31734	IV-B	3	5.5	10	3	0	67	2.15807		-1.95664			-8.87387	FullTerm	0	0	28	1	3	0	1	0	3	0	0	0	0	1	0	0	0	0	118	77	82	38	16	21	49	42	5021	10624	0	0	20	17
AAMP563	AAMP563-1-VagM1	11.6	22536	III	2	4.5	6	2	0	44	0.416124		-0.243991			-10.6047	FullTerm	0	0	21	3	3	1	0		2	0	0	0	1	0	1	0	0	0	72	30	50	17	23	43	0	34	10	29	13	0	34	10
AAMP564	AAMP564-1-VagM2	12.2	72101	I	1	4.5	1	1	1	84	0.9365		-3.31714	-4.82821		-11.3645	FetalLoss			25	1	2	1	1	1	2	1	1	0	0	0	0	0	0	0	125	78	54093	33	22	51	39	22	30	275	48	42	88	18
AAMP565	AAMP565-1-VagM1	12	31231	IV-B	3	5	7	3	2	68	1.96612	0.372734	1.91101	-1.81798	-0.470592	-7.84119	FullTerm	0	0	30	3	4	0	0		4	0	0	0	0	0	0	0	0	0	48	22	237	8	8	21	26	0	10	8589	7	109	0	16
AAMP566	AAMP566-1-VagM1	11.5	75799	IV-A	3	4.5	9	3	2	63	0.745084		-2.13985	-7.33301		-8.16197	FullTerm	0	0	28	2	4	0	0		4	0	0	0	1	0	0	0	0	1	49	64519	0	0	19	60	45	25	1164	4623	30	15	0	9
AAMP567	AAMP567-1-VagM1	12.3	32768	V	1	4.5	1	1	0	23	0.81304	-1.659	-3.44161	-5.84838		-11.6295	FullTerm	0	0	26	3	4	0	0		2	0	0	0	0	0	0	0	0	0	17	17	16	11	0	13	19	5	7	13	10	0	17400	0
AAMP568	AAMP568-1-VagM1	11.6	28774	IV-B	3	5	9	3	1	78	1.9715	-4.74088	-2.24673		-1.65883	-8.77273	FullTerm	0	0	23	2	2	1	1	0	2	0	0	0	0	0	0	0	0	0	15	12	8	11	0	28	12	0	9343	5973	16	18	0	5
AAMP569	AAMP569-1-VagM1	11.4	57982	III	2	4.5	0	1	0	57	0.182551		-3.06254	-5.52146		-10.9706	MiETB			24	3	3	0	0		2	1	1	0	1	1	0	0	0	0	34	53	38	0	22	28	0	12	17	277	5	5	0	0
AAMP570	AAMP570-1-VagM1	14.5	20368	IV-B	3	4.5	7	3	2	31	1.73389	-1.659	-0.11646			-6.60447	MiETB			21	3	3	0	0		4	0	0	0	0	0	0	0	0	0	14	10	8	6	7	0	0	0	5796	8078	0	0	0	0
AAMP571	AAMP571-1-VagM1	13.4	91485	III	2	4.5	2	1	1	66	0.161731	-4.74088	-0.800688			-10.8049	FullTerm	0	0	22	3	2	0	0		2	0	0	0	0	0	0	0	0	0	158	111	0	36	7	27	45	48	54	254	14	10	0	22
AAMP572	AAMP572-1-VagM1	14.5	64217	III	2	4.5	4	2	0	43	0.268789	-2.03413	-2.61	-3.51824		-9.00414	FullTerm	0	0	35	3	4	1	1	1	4	0	0	0	0	0	0	0	0	0	30	25	15	10	16	4	0	5	17	260	20	4	0	7
AAMP574	AAMP574-1-VagM1	13.1	49569	IV-A	3	4.5	9	3	3	34	0.675449	-1.17727	-0.710883	-5.84838	-2.56091	-8.82917	FullTerm	0	0	23	3	3	1	0		2	0	0	0	1	0	0	0	0	1	21	40663	16	6	5	5	22	14	166	6811	0	5	0	0
AAMP575	AAMP575-1-VagM1	12.1	25304	IV-A	3	5.5	9	3	1	82	1.63616	-1.24279	0.945934	-1.88179	-0.520521	-8.8625	FullTerm	0	0	24	3	3	0	1	1	2	1	1	0	0	0	0	0	0	0	259	15764	214	50	20	103	70	74	120	860	52	171	29	17
AAMP576	AAMP576-1-VagM1	12.3	23359	II	1	7	3	1	0	41	0.929517	-0.166245	3.61732	-1.12002	-0.665733	-9.31016	MiETB			22	3	4	0	0		2	0	0	1	0	0	0	0	0	0	102	8	344	17	10	17	19	16	46	13329	16	8	0	8
AAMP577	AAMP577-1-VagM1	12.1	96270	IV-A	3	4.5	7	3	1	71	0.798736	-0.322563	0.0973552	-3.60061	-1.7022	-12.8992	FullTerm	0	0	25	3	3	0	0		2	0	0	0	0	0	0	0	0	0	52	70796	0	24	24	35	28	7	168	443	32	12	0	12
AAMP578	AAMP578-1-VagM1	13	32346	I	1	4.5	7	3	3	93	1.2353	3.78807	1.94252	-0.356458	1.15308	-7.62294	FullTerm	0	0	24	3	4	0	0		3	0	0	0	0	0	0	0	0	0	157	75	24371	84	37	157	62	43	0	134	119	30	1378	59
AAMP579	AAMP579-1-VagM1	13.2	11530	IV-B	3	5	6	2	0	57	1.91821		-1.00085	-4.21452	-3.73167	-9.51551	FullTerm	0	0	22	2	2	1	1	0	4	0	0	0	1	0	0	0	0	1	38	44	14	11	0	35	0	12	1017	4983	16	78	0	22
AAMP581	AAMP581-1-VagM1	14.4	75906	III	2	4.5	2	1	2	63	0.219923	-1.49639	-1.59443	-3.91977	-2.9786	-12.8223	FullTerm	0	0	24	3	3	0	0		2	0	0	1	0	0	0	0	0	0	116	16	75	29	11	25	0	34	11	35	21	7	1605	10
AAMP582	AAMP582-1-VagM1	13.1	45280	III	2	4.5	4	2	1	108	2.50256		0.0921807			-10.729	FullTerm	0	0	32	3	4	0	1	0	4	0	0	0	0	0	0	0	0	0	113	33	42	322	5116	159	29	20	22	14	8	0	0	0
AAMP583	AAMP583-1-VagM1	12.1	49005	III	2	4.5	2	1	1	42	0.227392	0.281511	-0.000478715	-3.40189	-2.05267	-12.94	SpETB		1	31	3	4	0	1	0	2	0	0	0	0	0	0	0	0	0	26	32	11	14	4	67	19	8	11	16	0	0	15	6
AAMP584	AAMP584-1-VagM1	12.5	26362	IV-B	3	5	7	3	0	33	1.82	-2.23275	1.28255		-2.26214	-9.07319	FullTerm	0	0	31	1	1	1	1	1	3	1	0	0	0	0	0	0	0	0	19	9	28	4	0	8	11	0	6650	10887	0	3	0	0
AAMP585	AAMP585-1-VagM1	10.3	37921	IV-A	3	4.5	3	1	2	119	3.06349	1.81231	0.249013	-2.40617	0.0450282	-8.60275	SpPTB	1		35	3	4	1	0		3	0	0	0	0	0	0	0	0	0	33	24	66	123	194	9	96	72	0	11	0	0	0	7
AAMP586	AAMP586-1-VagM1	11.1	33548	IV-A	3	5.5	3	1	0	131	3.0038	-1.75935	-0.754751	-0.836437	-1.18565	-9.22647	MiPTB			30	1	3	1	1	1	2	0	1	0	0	0	0	0	0	0	89	44	77	34	11	151	36	34	35	61	28	19	0	0
AAMP587	AAMP587-1-VagM1	9.5	29239	IV-A	3	5	8	3	2	90	2.42464		-3.31714		-1.81051	-8.34661	FetalLoss			29	3	4	0	1	0	4	0	0	0	0	0	0	0	0	0	39	8667	18	22	0	2794	0	16	451	4357	53	14	0	5
AAMP589	AAMP589-1-VagM1	10.1	39796	III	2	6.5	8	3	0	46	0.832102		1.22592		-3.55927	-9.45624	SpETB		1	23	2	2	1	1	0	3	0	0	0	0	0	0	0	0	0	28	13	9955	6	16	8	0	19	0	26	13	0	0	0
AAMP590	AAMP590-1-VagM1	8	63924	III	2	4.5	0	1	0	63	0.241203		-0.791562		-3.83068	-10.9251	FetalLoss			24	1	1	1	0		2	0	0	0	0	0	0	0	0	0	75	97	26	45	16	59	29	21	15	64	27	5	0	19
AAMP592	AAMP592-1-VagM1	11	32887	IV-B	3	4.5	7	3	0	61	1.57959	-3.54727		-5.06721		-11.1623	FullTerm	0	0	24	2	3	1	0		4	0	0	0	0	0	0	0	0	0	93	18	79	19	15	26	34	37	10901	14504	13	0	0	8
AAMP594	AAMP594-1-VagM1	11.6	47009	III	2	4.5	3	1	2	32	0.749281	-3.54727	-1.70633			-10.02	SpETB		1	24	3	3	0	1	0	3	0	0	0	0	0	0	0	0	0	26	11	0	12	0	7	12	9	343	9693	6	5	0	2
AAMP595	AAMP595-1-VagM1	12.4	18356	III	2	4.5	0	1	0	42	0.199434	-2.89959	-4.43671			-10.7109	FullTerm	0	0	23	2	3	0	1	3	2	0	0	0	1	1	0	0	0	0	41	3	58	7	5	16	0	18	25	20	5	5	21	5
AAMP596	AAMP596-1-VagM1	10.3	34142	IV-B	3	4.5	7	3	0	59	2.21973		0.867105	-2.88353	-0.597383	-10.0755	FullTerm	0	0	27	3	4	0	0		4	0	0	0	0	0	0	0	0	0	21	38	27	10	19	23	18	0	289	5700	22	37	0	0
AAMP597	AAMP597-1-VagM1	11.1	32038	IV-B	3	4.5	3	1	1	203	3.45773	3.25574	0.991413	-0.982748	0.914621	-11.991	FullTerm	0	0	28	3	4	0	1	0	4	0	0	0	0	0	0	0	0	0	2094	84	29	967	19	425	2774	8315	30	110	220	54	0	126
AAMP598	AAMP598-1-VagM1	12.4	33080	IV-A	3	5.5	8	3	0	58	0.96951	0.256913	1.32403	-2.87994	-0.543634	-12.7859	FullTerm	0	0	21	3	3	1	0		2	1	0	1	0	0	0	0	0	0	55	26296	74	13	22	30	0	7	87	127	11	10	0	7
AAMP599	AAMP599-1-VagM1	13.1	31790	I	1	4.5	2	1	0	58	0.655748	0.730276	-2.33667	-2.46722	-1.14339	-13.0271	FullTerm	0	0	22	2	3	1	0		2	0	0	0	0	0	0	0	0	0	54	15	27937	30	8	25	23	22	9	24	26	32	448	8
AAMP600	AAMP600-1-VagM1	10.3	23215	IV-B	3	6	7	3	0	66	1.82066	0.783465	2.63192	-5.58832	-1.42639	-5.44821	MiETB			32	2	3	0	0		4	0	0	0	0	0	0	0	0	0	35	21	77	10	54	81	14	35	19	12654	29	5	0	8
AAMP601	AAMP601-1-VagM1	15.1	44647	V	1	4.5	5	2	1	47	1.16255	-1.92265	-3.21378			-11.991	FullTerm	0	0	32	1	4	0	1	0	4	0	0	0	0	1	0	0	0	0	18	37	0	0	0	30	0	0	8	20	0	57	22680	10
AAMP602	AAMP602-1-VagM1	12.4	19834	IV-A	3	5.5	7	3	1	33	1.03202	-1.63251	-2.67192	-4.61823	-2.16059	-12.6216	FullTerm	0	0	31	3	4	1	1	0	2	0	0	0	0	0	0	0	0	0	30	15028	12	3	0	0	15	6	1169	465	16	0	19	7
AAMP603	AAMP603-1-VagM1	10.9	54819	III	2	4.5	1	1	0	62	0.492822	-2.11827	-2.10743	-3.9632	-2.10553	-8.984	FullTerm	0	0	27	1	2	0	0		2	0	0	0	0	0	0	0	0	0	48	27	11	12	3	208	17	18	25	165	12	40	0	8
AAMP604	AAMP604-1-VagM1	9.3	42800	III	2	4.5	0	1	0	44	0.906739		-0.322942	-3.40851	-6.20112	-12.8223	FullTerm	0	0	27	2	3	0	1	0	4	0	0	1	0	0	0	0	0	0	516	24	14255	446	10	11	22	34	0	160	5	3	16	4
AAMP605	AAMP605-1-VagM1	14.9	47362	IV-B	3	4.5	0	1	0	97	1.68649		1.70292	-5.06721	-2.93566	-5.29554	SpETB		1	24	2	2	1	1	0	4	0	0	0	0	0	0	0	0	0	1494	2349	31	42	27	66	24	39	1302	21670	220	0	0	10
AAMP606	AAMP606-1-VagM1	13.6	52903	III	2	4.5	2	1	1	127	0.968997	-1.68679	-1.74679	-6.75334	-2.1238	-9.43599	FullTerm	0	0	24	1	2	1	1	0	2	0	0	0	0	0	0	0	0	0	435	79	131	78	7	104	56	52	26	234	350	112	1375	100
AAMP607	AAMP607-1-VagM1	8.4	4869	IV-B	3	4.5	2	1	0	90	3.66456	-0.540488	2.55771	-1.30782	-1.00659	-12.0927	SpETB		1	32	2	3	0	1	1	4	1	0	1	1	1	0	0	0	0	67	14	0	202	8	82	105	95	190	128	87	31	20	65
AAMP608	AAMP608-1-VagM1	13.6	23942	IV-B	3	5.5	8	3	2	177	3.99177	0.145728	5.4996	2.78772	1.92679	-6.34364	SpETB		1	31	1	3	1	1	0	4	0	0	0	0	0	0	0	0	0	444	369	7	2121	40	506	672	568	355	1212	1811	127	0	1730
AAMP609	AAMP609-1-VagM1	13.9	63438	IV-A	3	5	10	3	0	44	0.931895	-2.47943	0.225906	-3.81431	-1.90303	-8.60876	FullTerm	0	0	23	3	3	1	0		2	0	0	0	0	0	0	0	0	0	26	48448	17	9	6	40	16	0	611	7641	13	7	0	0
AAMP610	AAMP610-1-VagM1	11.6	10301	I	1	4.5				51	1.67948	-1.2066	-2.13251		-1.51836	-9.50203	FullTerm	0	0	40	3	3	0	0		4	1	1	1	0	0	0	0	0	0	45	35	6163	0	392	20	19	21	15	598	14	8	814	6
AAMP611	AAMP611-1-VagM1	8.2	56818	III	2	4.5	0	1	2	22	0.109261	-1.92022	2.51756	-2.67973	-2.25543	-13.0271	SpPTB	1		35	1	2	1	1	1	2	0	0	0	0	0	0	0	0	0	22	12	0	0	0	12	9	0	0	65	8	10	817	5
AAMP612	AAMP612-1-VagM1	12.1	76961	II	1	4.5	0	1	0	64	0.40531	-1.63251	-2.18956	-1.04232	-2.38885	-12.6216	FullTerm	0	0	30	3	4	0	1	1	2	0	0	0	0	0	0	0	0	0	60	8	30	14	24	13	24	14	6	8	35	6	0	7
AAMP613	AAMP613-1-VagM1	11.1	48844	IV-A	3	4.5				99	2.16511	-0.985998	3.65219	-2.25532	-2.05383	-12.5917	SpPTB	1		24	1	2	0	1	2	3	0	1	0	0	0	0	0	0	0	7	21047	11	9	5	508	0	0	389	5360	396	101	0	61
AAMP614	AAMP614-1-VagM1	8	37112	III	2	4.5	0	1	1	44	0.156149	-1.41827	-1.25755	-4.4696	-4.17098	-12.3569	FetalLoss			25	2	3	1	1	0	2	0	0	0	1	0	0	0	0	1	27	24	15	10	0	69	0	15	7	24	13	30	0	0
AAMP615	AAMP615-1-VagM1	13	52035	III	2	4.5	0	1	0	62	0.712186		-3.95536	-4.70938	-2.87614	-11.6072	FullTerm	0	0	25	3	3	0	0		2	0	0	0	0	0	0	0	0	0	333	17	23	259	0	14	16	20	381	2998	14	31	312	6
AAMP616	AAMP616-1-VagM1	14.9	54195	III	2	4.5	0	1	0	66	0.479404		-0.393246	-5.70591	-3.2651	-8.38616	MiPTB			24	1	2	0	0		1	0	0	0	0	0	0	0	0	0	29	8	0	15	23	35	0	35	15	48	36	30	9	3
AAMP617	AAMP617-1-VagM1	13.9	54402	III	2	4.5	0	1	0	46	0.42594		-1.93797	-4.61823	-5.29668	-13.0271	FullTerm	0	0	25	1	2	0	1	0	2	0	0	0	0	0	0	0	0	0	31	12	34	12	23	21	27	13	5	457	7	9	4278	0
AAMP618	AAMP618-1-VagM1	12.9	9303	I	1	4.5	1	1	2	96	2.63508	-1.85734	-0.192638	-3.81431	-2.83669	-11.7114	MiETB			35	3	4	1	0		2	0	0	0	0	0	0	0	0	0	278	13	2589	322	21	42	99	34	0	24	31	16	27	9
AAMP619	AAMP619-1-VagM1	10.1	53439	I	1	4.5	0	1	0	51	0.550632	-0.818241	0.475201	-3.81431	-2.16092	-11.1483	FullTerm	0	0	32	2	4	1	1	0	3	0	1	1	0	0	0	0	0	0	83	91	47575	38	17	28	41	17	8	149	11	20	859	12
AAMP620	AAMP620-1-VagM1	14.4	81766	III	2	4.5	0	1	0	70	0.176306	-1.25541		-4.16525	-3.2651	-12.3569	FullTerm	0	0	27	2	3	1	1	0	3	0	0	0	0	0	0	0	0	0	42	21	0	8	21	47	0	19	0	43	12	21	253	33
AAMP622	AAMP622-1-VagM1	11.1	38389	I	1	5.5	0	1	0	49	0.260021	-2.18218	-3.24072	-4.4696	-2.79874	-10.4482	MiETB			29	3	4	1	1	0	2	0	0	0	0	0	0	0	0	0	31	27	36955	14	20	13	25	19	5	25	21	0	553	9
AAMP623	AAMP623-1-VagM1	10	99568	III	2	5	0	1	2	82	0.254868	-1.15291	-0.727033	-4.09239	-3.5113	-11.4834	FetalLoss			27	2	2	1	0		4	0	0	0	1	0	0	0	1	0	106	10	48	25	6	79	27	17	20	75	13	0	0	0
AAMP624	AAMP624-1-VagM1	14	51600	I	1	4.5	0	1	1	45	0.134126	-3.22017	-1.65183		-3.00486	-11.7743	FullTerm	0	0	26	3	4	0	1	0	3	0	0	0	0	0	0	0	0	0	36	15	50789	20	47	46	21	20	10	47	0	26	0	8
AAMP625	AAMP625-1-VagM1	9	68233	I	1	4.5	0	1	1	66	0.727695	-1.61352	0.988456	-5.30881	-2.62805	-11.4931	FullTerm	0	0	23	1	2	0	0		2	1	0	1	0	0	0	0	0	0	273	17	57959	178	652	33	46	19	0	21	11	7	992	0
AAMP626	AAMP626-1-VagM1	12.6	60202	III	2	4.5	4	2	0	58	0.521934		-1.42421	-3.55476		-8.28331	FullTerm	0	0	22	2	3	1	0		4	0	1	0	0	0	0	0	0	0	21	30	15	12	0	14	0	17	9	90	14	0	0	9
AAMP628	AAMP628-1-VagM1	10.7	69008	III	2	4.5	5	2	0	68	0.445396	0.505182	1.48331	-3.3487	-2.40423	-10.6375	FullTerm	0	0	30	3	3	1	0		2	0	0	0	0	0	0	0	0	0	61	29	34	25	15	18	25	26	0	57	17	8	7019	10
AAMP629	AAMP629-1-VagM1	12.7	25649	IV-A	3		5	2	0	45	1.10877	-2.31963	3.41825	-3.06638	-0.479018	-6.13473	MiETB			26	2	2	1	0		3	0	0	0	0	0	0	0	0	0	56	17023	22	14	16	0	30	14	490	5623	0	0	0	4
AAMP630	AAMP630-1-VagM1	8.7	8479	I	1	5.5	10	3	0	121	3.22571	-0.642387	1.18879	-2.23967	-0.696923	-8.75736	SpETB		1	34	3	4	0	1	0	4	0	0	0	0	0	0	0	0	0	96	34	2581	29	21	225	103	14	20	33	16	35	95	779
AAMP631	AAMP631-1-VagM1	12.9	30219	V	1	4.5				70	1.07817	1.8528	1.30585	-2.20926	-1.72335	-8.71199	SpETB		1	30	3	4	0	0		2	0	0	0	0	0	0	0	0	0	36	4	0	39	30	2	24	38	7	10	0	0	14771	6
AAMP632	AAMP632-1-VagM1	7.9	31382	III	2	4.5	0	1	0	58	0.236764	-1.61352	2.55485	-4.11407	-2.96008	-12.1478	FullTerm	0	0	29	3	4	0	1	0	2	0	0	0	0	0	0	0	0	0	56	61	23	9	8	76	21	31	13	28	8	28	0	21
AAMP633	AAMP633-1-VagM1	14.6	24556	III	2	5	4	2	2	57	0.741689	2.45109	-0.437569	-0.964811	0.744446	-6.66497	FullTerm	0	0	21	3	3	1	0		3	0	0	0	1	0	1	0	0	0	112	101	1348	10	20	84	28	35	480	47	38	32	672	9
AAMP634	AAMP634-1-VagM1	13	37180	IV-A	3	5.5	8	3	0	43	1.28589	-1.47915	-2.03784	-5.15691	-3.70704	-10.246	SpETB		1	20	3	2	1	0		4	0	0	0	1	0	1	0	0	0	37	17882	0	7	11	12	20	20	282	5758	7	0	3	6
AAMP635	AAMP635-1-VagM1	11.7	56182	IV-A	3	5	8	3	0	57	1.24314	-1.51282	1.89593	-3.79954	-0.739212	-9.80636	SpPTB	1		23	1	3	1	1	0	2	0	0	0	0	0	0	1	0	0	53	34369	45	0	16	24	19	17	125	3686	11	10	0	8
AAMP636	AAMP636-1-VagM1	12.7	95501	I	1	4.5	4	2	3	43	0.221712	0.316352	-2.38567	-2.85913	-1.85052	-9.5916	SpETB		1	20	2	2	1	0		2	0	0	0	0	0	0	0	0	0	35	10	91485	12	0	7	24	22	13	29	12	25	0	0
AAMP638	AAMP638-1-VagM1	15	44060	III	2	4.5	0	1	1	60	0.351439	-1.57679	-3.76907	-4.437	-3.66014	-11.3141	FullTerm	0	0	34	2	3	1	1	0	3	0	0	0	0	0	0	0	0	0	47	5	0	48	15	14	29	13	0	33	0	7	0	4
AAMP639	AAMP639-1-VagM1	11.7	65093	I	1	4.5	2	1	0	70	0.745446		-3.13745	-3.95628		-12.2263	FullTerm	0	0	35	3	4	0	1	0	2	0	0	0	0	0	0	0	0	0	53	20	55134	15	28	41	21	18	26	191	51	3	3857	134
AAMP640	AAMP640-1-VagM1	11.1	98057	I	1	4.5	0	1	0	55	0.402881	0.19069	-0.701231	-2.83116	-2.11788	-11.991	SpETB		1	31	3	4	0	0		2	0	0	0	0	0	0	0	0	0	257	65	90254	30	8	15	72	39	0	121	14	11	741	5
AAMP641	AAMP641-1-VagM1	13	38407	IV-A	3	5.5	5	2	0	103	2.57285	-2.19916	0.477427	-5.09031	-2.48459	-8.76951	FullTerm	0	0	35	2	4	0	1	0	3	0	0	0	0	0	0	0	0	0	9613	67	34	145	7	0	438	2411	13	29	0	0	11	0
AAMP642	AAMP642-1-VagM1	11.5	87014	IV-A	3	4.5	4	2	0	70	1.23009		-1.18203	-3.88514	-1.38281	-12.8992	FullTerm	0	0	28	1	3	1	0		1	0	1	0	0	0	0	0	0	0	61	51444	24	13	7	69	0	11	369	1805	78	9	0	32
AAMP643	AAMP643-1-VagM1	12.3	49207	I	1	4.5	1	1	2	58	0.510112	-0.184568	-2.1549	-2.96369	-2.67395	-11.7486	MiETB			34	3	4	0	0		3	0	0	0	0	0	0	0	0	0	45	37	44182	29	15	70	43	23	6	19	0	30	1415	12
AAMP644	AAMP644-1-VagM1	10.1	28049	I	1	4.5	0	1	1	143	2.03287	-0.993804	-0.153358	-3.7295		-10.959	SpETB		1	29	3	3	0	1	1	4	0	0	0	0	0	0	0	0	0	1261	20	17472	61	27	569	114	1589	0	12	470	78	95	182
AAMP645	AAMP645-1-VagM1	13.3	63331	IV-A	3	4.5	10	3	0	56	1.0287	-3.56159	-1.99029	-4.58445	-2.56137	-7.376	FullTerm	0	0	20	3	3	1	0		2	0	0	0	0	0	0	0	0	0	114	48135	60	31	14	50	44	44	229	5318	28	13	0	10
AAMP646	AAMP646-1-VagM1	13.6	38537	I	1	4.5	1	1	0	144	1.6883	-0.287406	-2.3695	-4.37069	-3.58294	-10.6976	FullTerm	0	0	30	3	4	0	1	0	2	0	0	0	0	0	0	0	0	0	116	59	27553	37	20	913	48	87	17	40	816	78	276	206
AAMP648	AAMP648-1-VagM1	13	47977	III	2	4.5				54	0.944307	-3.16543	-0.955547	-4.19462	-3.5113	-9.12876	FullTerm	0	0	30	3	4	0	1	0	2	0	0	0	0	0	0	0	0	0	23	14	27	0	26	39	10	0	772	7403	0	84	0	9
AAMP649	AAMP649-1-VagM1	12.3	93543	I	1	4.5	4	2	2	54	0.343376	-0.603646	0.287007	-3.7639		-10.7109	MiETB			25	3	3	1	0		4	0	0	0	0	0	0	0	0	0	187	43	87124	17	14	26	16	9	29	47	20	9	667	22
AAMP650	AAMP650-1-VagM1	11.7	30410	IV-B	3	4.5	9	3	2	35	1.53088	-1.29155	3.35531	-2.06777	-1.34167	-8.37093	FullTerm	0	0	27	3	4	0	0		4	0	0	0	0	0	0	0	0	0	31	9	11	0	9	6	0	7	6247	10145	0	0	0	5
AAMP651	AAMP651-1-VagM1	11.9	56525	V	1	4.5				49	0.685233	-1.34242	0.526011	-4.04493	-4.94862	-12.075	SpETB		1	24	3	3	0	1	0	4	0	0	1	0	0	0	0	0	0	96	21	52	15	20	32	0	24	0	13	18	12	44111	4
AAMP652	AAMP652-1-VagM1	10.4	69444	IV-A	3	4.5	8	3	2	73	2.27708	0.286394	3.17003	-2.00539	0.0851109	-9.11412	SpETB		1	19	2	1	1	1	0	4	0	1	0	0	0	0	0	0	0	102	23217	220	31	3	19	45	29	7761	13778	8	0	16	28
AAMP654	AAMP654-1-VagM1	14.6	39771	IV-B	3	4.5	8	3	1	34	1.03232		-1.96892	-4.85657		-6.89366	FullTerm	0	0	34	3	4	0	1	0	4	0	0	0	0	0	0	0	0	0	20	7	5	0	12	0	0	6	27613	5444	0	0	0	0
AAMP655	AAMP655-1-VagM1	14.7	68140	III	2	4.5	4	2	0	66	0.55569	-0.68105	-2.27784	-3.79954	-4.4878	-10.2573	SpETB		1	24	1	3	0	1	0	3	0	0	0	0	0	0	0	0	0	11	34	36	7	8	156	9	0	142	16	0	42	4933	9
AAMP656	AAMP656-1-VagM1	29.1	4012	III	2		1	1	0	89	3.28529	-1.33681	-2.19517	-4.32339	-5.05355	-10.84	SpETB		1	35	2	3	0	0		4	1	0	1	0	0	0	0	0	0	21	4	39	15	1102	144	80	18	8	25	61	17	0	30
AAMP658	AAMP658-1-VagM1	8.1	70593	IV-A	3	4.5	10	3	0	77	1.03027		-0.814368		-2.31311	-8.80088	FullTerm	0	0	30	3	3	1	0		2	0	0	0	0	0	0	0	0	0	91	54936	97	16	4	71	31	27	3611	1602	22	13	0	0
AAMP659	AAMP659-1-VagM1	9.6	30638	IV-A	3	4.5	8	3	2	91	2.17789		0.204562		-2.6637	-9.29699	FullTerm	0	0	35	3	4	0	0		3	1	0	0	0	0	0	0	0	0	37	13504	25	19	8	82	25	28	870	759	37	11	0	13
AAMP660	AAMP660-1-VagM1	12.5	17229	III	2		8	3	0	80	2.79911	2.55514	-0.0154719	-1.57258	2.33378	-11.2277	FullTerm	0	0	23	3	2	1	0		1	1	1	0	0	0	0	0	0	0	24	198	0	25	9	87	31	17	524	529	52	40	12	27
AAMP661	AAMP661-1-VagM1	9.6	22487	I	1		0	1	0	45	0.64182	-1.50421	-2.61963	-5.2038	-4.54084	-12.8992	FetalLoss			26	1	4	0	1	0	4	0	0	0	0	0	0	0	0	0	59	17	19591	7	17	15	13	8	0	18	0	10	430	6
AAMP662	AAMP662-1-VagM1	8.1	32639	III	2	4.5	8	3	2	65	1.7248		0.837427		-2.75822	-11.7114	FullTerm	0	0	23	3	3	0	1	0	3	1	0	0	0	0	0	0	0	0	46	11	3	4	12	8	20	16	933	2401	17	12	0	11
AAMP663	AAMP663-1-VagM1	10.6	45465	I	1	4.5	2	1	0	44	0.849161	1.00717	0.268352	-3.1496	-3.1121		FullTerm	0	0	21	2	3	0	1	0	3	0	1	0	0	0	0	0	0	0	43	17	24486	21	40	24	39	10	15	14	16	8	206	4
AAMP664	AAMP664-1-VagM1	9.2	31267	IV-B	3	4.5	8	3	2	60	1.74528	-2.17033	-0.951381	-5.53456	-3.3821	-10.246	SpETB		1	23	1	1	1	1	0	2	0	1	0	0	0	0	0	0	0	19	46	0	12	8	22	22	11	7109	15236	4	0	0	5
AAMP665	AAMP665-1-VagM1	9.2	60515	III	2	4.5	3	1	1	60	1.07267	-1.50421	-3.49748	-5.07195	-5.05355	-12.6216	FullTerm	0	0	24	1	3	0	1	0	2	0	0	0	0	0	0	0	0	0	610	19	2534	71	9	20	18	13	68	15788	7	7	2360	5
AAMP666	AAMP666-1-VagM1	14	47490	III	2	4.5	0	1	2	34	0.277441	-1.10825	0.606755	-3.82528	-2.69422	-9.06797	FullTerm	0	0	31	1	4	1	1	0	4	0	1	1	0	0	0	0	0	0	53	34	26	13	10	21	21	0	0	50	6	8	2458	8
AAMP667	AAMP667-1-VagM1	13.6	26901	IV-A	3	4.5	10	3	0	43	1.12089	0.48394	0.115268	-2.95185	0.290208	-11.6637	FullTerm	0	0	35	2	2	1	1	0	2	0	0	0	0	0	0	0	0	0	8	20713	9	0	0	11	5	6	651	1343	0	0	0	3
AAMP668	AAMP668-1-VagM1	9.2	21660	IV-B	3	4.5	0	1	0	54	1.43362	-3.94221	2.00088	-3.35058	-3.02181	-6.31975	FullTerm	0	0	25	2	3	0	1	0	4	0	1	0	0	0	0	0	0	0	61	469	20	14	4	12	25	12	1690	10646	8	4	0	7
AAMP669	AAMP669-1-VagM1	9.5	59223	I	1	4.5	0	1	0	60	0.38307		-3.55207		-4.07161	-12.7859	FullTerm	0	0	25	2	3	1	1	0	2	1	1	1	0	0	0	0	0	0	47	10	54770	17	19	19	21	15	6	127	8	14	35	5
AAMP670	AAMP670-1-VagM1	13.5	31530	IV-B	3	4.5	0	1	2	86	1.73419		-1.45573		-3.1121	-9.13153	SpPTB	1		24	2	2	1	1	0	4	0	0	0	0	0	0	0	0	0	31	35	9883	4	38	315	14	13	13	13477	45	15	22	8
AAMP671	AAMP671-1-VagM1	14.3	33054	III	2	4.5	2	1	0	36	0.270228	-1.33681	1.0823		-3.66801	-11.1693	FullTerm	0	0	30	3	3	0	1	0	4	0	0	1	0	0	0	0	0	0	24	8	23	8	5	18	8	0	8	16	15	12	178	5
AAMP672	AAMP672-1-VagM1	8.6	106460	III	2	4.5	3	1	1	67	0.315944	-3.94221	-0.875194		-3.84938	-11.3732	FetalLoss			23	2	3	0	1	0	2	0	0	0	0	0	0	0	0	0	138	62	0	20	31	19	52	23	15	14	10	6	270	6
AAMP675	AAMP675-1-VagM2	12.3	34328	I	1	4.5	1	1	1	101	1.3444	-0.63044	-1.38214	-3.7563	-6.17679	-10.9941	FullTerm	0	0	25	2	3	1	1	1	4	0	0	0	0	0	0	0	0	0	37	28	26473	9	0	721	18	0	0	40	387	5	0	18
AAMP676	AAMP676-1-VagM2	13.5	9943	V	1	4.5	1	1	2	56	0.73157		0.679575		-3.58843	-8.92667	FullTerm	0	0	34	3	4	0	0		3	0	0	0	0	0	0	0	0	0	48	26	27	15	0	39	27	19	6	15	0	8	8823	0
AAMP677	AAMP677-1-VagM2	10.1	46644	IV-A	3		1	1	0	41	0.912325	-1.95781	-0.989893			-9.68355	SpETB		1	22	2	2	1	1	0	2	0	0	0	0	0	0	0	0	0	38	35471	11	6	0	10	10	17	220	1594	0	8	0	0
AAMP678	AAMP678-1-VagM1	9.4	32712	IV-B	3		8	3	0	64	2.30743		0.0705849	-4.26641	-3.32189	-9.65819	FullTerm	0	0	23	3	3	1	1	0	4	0	0	0	1	0	0	0	0	1	16	1352	0	0	225	274	0	0	2708	8629	724	14	0	0
AAMP679	AAMP679-1-VagM1	8.4	36715	IV-A	3	4.5	9	3	1	63	1.76843	-1.1589	1.26509	-3.66125	-2.57781	-8.25714	FetalLoss			27	1	2	0	0		4	0	1	1	0	0	0	0	0	0	17	14170	9	9	0	28	0	8	296	11388	10	23	0	0
AAMP680	AAMP680-1-VagM1	12	58608	I	1	4.5	0	1	3	59	0.651117		-2.15483	-2.29495	-2.69422	-10.0133	FullTerm	0	0	20	2	2	1	1	0	4	0	0	0	0	0	0	0	0	0	47	26	47532	25	11	31	43	15	55	392	9	24	0	0
AAMP681	AAMP681-1-VagM1	13.2	47585	III	2	4.5	0	1	2	43	0.720145	0.0376864	1.47094	-3.19776	-3.19442	-11.1345	SpETB		1	24	2	3	0	1	0	2	0	1	0	0	0	0	0	0	0	47	42	12	13	6	0	19	8	79	7888	15	5	0	10
AAMP682	AAMP682-1-VagM1	7.5	18473	IV-C	3	4.5	0	1	0	100	2.72607	-2.89383	-1.14383	-2.97664	-5.23094	-8.11473	FetalLoss			39	3	4	0	1	0	4	0	0	0	0	0	0	0	0	0	136	36	43	18	20	2856	45	16	177	132	0	288	0	47
AAMP683	AAMP683-1-VagM1	15	70640	IV-A	3	4.5	7	3	1	39	0.89591	-2.89383	0.454623	-3.45488	-1.61548	-8.96661	SpPTB	1		26	2	3	0	1	0	2	0	0	0	0	0	0	0	0	0	29	43691	47	5	0	12	11	0	45	778	0	3	0	0
AAMP684	AAMP684-1-VagM1	12.1	87500	III	2	4.5	4	2	1	74	0.962344	-1.73011	-2.98764	-7.56626		-9.70464	FullTerm	0	0	31	3	4	0	0		4	0	1	1	0	0	0	0	0	0	30	6384	34	0	7	111	0	0	419	914	11	828	0	0
AAMP685	AAMP685-1-VagM1	10.3	19729	III	2	4.5	2	1	0	91	1.36801		0.351112	-6.12483	-4.83461	-10.1392	MiETB			35	3	3	0	1	0	4	0	0	0	0	0	0	0	0	0	70	53	0	11	9	341	17	25	0	26	109	27	4	335
AAMP688	AAMP688-1-VagM1	27.3	34168	IV-A	3	4.5	10	3	0	65	1.28886	-0.942759	3.61294	-2.74184	-0.150502	-6.88815	SpPTB	1		28	1	2	1	1	0	3	0	0	0	0	0	0	0	0	0	22	21212	0	10	25	20	21	28	78	1772	10	5	5	0
AAMP691	AAMP691-1-VagM1	12	79045	III	2	4.5	3	1	0	153	0.813891	-3.21745	1.14177	-4.93171	-1.60329	-8.19983	MiPTB			24	1	3	0	1	1	3	0	0	0	0	0	0	0	0	0	345	59	78	300	76	103	166	147	26	134	28	100	0	0
AAMP692	AAMP692-1-VagM1	12	28785	IV-B	3	4.5	10	3	1	43	1.67509		4.16225	-2.75501	-2.45502	-6.94193	SpETB		1	22	3	4	0	0		4	0	0	0	1	0	1	0	0	0	21	28	12	14	16	11	12	0	3557	12105	10	5	0	4
AAMP693	AAMP693-1-VagM1	10.2	29201	III	2	4.5	7	3	1	61	1.56554	-0.982392	-0.569624		-4.83461	-10.5498	FetalLoss			33	3	1	0	1	0	3	1	1	0	0	0	0	0	0	0	32	55	44	17	0	8	21	11	1428	4691	16	10	24	0
AAMP694	AAMP694-1-VagM1	11.5	73062	IV-A	3	4.5	10	3	0	64	0.89113	-1.43543	1.53149	-3.53818	-2.24771	-5.84129	FullTerm	0	0	25	3	3	1	1	0	3	1	0	0	0	0	0	0	0	0	121	58706	0	20	28	23	35	35	755	2090	8	5	0	21
AAMP695	AAMP695-1-VagM2	10.3	11432	III	2	6				51	2.31036		-3.29763		-2.75667	-12.5917	FullTerm	0	0	28	3	4	1	0		2	0	0	0	0	0	0	0	0	0	31	186	42	16	22	10	14	15	286	1610	15	0	11	0
AAMP696	AAMP696-1-VagM1	8.1	40027	III	2	4.5	0	1	2	46	0.778313	-1.73011	0.19213			-10.6844	SpETB		1	35	3	4	0	0		3	0	0	0	0	0	0	0	0	0	288	12	6228	280	0	0	0	0	0	318	0	5	504	0
AAMP698	AAMP698-1-VagM1	8.2	54928	IV-B	3	6	9	3	0	56	1.85644	-0.368523	0.631973		-2.18002	-5.75015	FetalLoss			38	2	4	1	1	0	4	0	0	0	0	0	0	0	0	0	25	6858	0	8	9	26	9	12	4168	19757	8	19	0	4
AAMP699	AAMP699-1-VagM1	14.3	46008	III	2	4.5	0	1	0	50	0.181185		0.770959	-4.47325	-4.15597	-7.72533	FullTerm	0	0	33	2	3	0	1	0	4	1	1	1	0	0	0	0	0	0	43	4	0	8	9	30	27	24	13	28	21	18	86	8
AAMP700	AAMP700-1-VagM1	12	35618	III	2	4.5	0	1	2	44	0.297996	-0.368523	-0.596608	-6.12483		-9.63346	FullTerm	0	0	27	1	4	0	1	0	4	0	0	0	0	0	0	0	0	0	18	5	0	9	0	7	0	11	3	28	10	5	832	0
AAMP701	AAMP701-1-VagM1	13.4	51255	IV-B	3	5	10	3	2	42	1.52065	-1.26048	-1.40355	-4.93171	-2.3459	-5.79797	SpETB		1	19	1	2	1	1	0	3	0	0	0	0	0	0	0	0	0	45	40	14	13	27	28	23	13	12303	15672	24	0	0	5
AAMP702	AAMP702-1-VagM1	14.5	23870	III	2	4.5	1	1	0	90	1.82641	-1.37363	-3.04845	-5.80102	-2.39895	-9.11412	SpPTB	1		23	3	4	1	0		2	0	0	0	0	0	0	0	0	0	42	41	27	12	8	105	24	25	67	605	149	17	4341	7
AAMP703	AAMP703-1-VagM1	12.1	34384	IV-A	3	6	10	3	0	51	2.25741	0.147404	-1.59279	-1.98129	1.01462	-11.523	SpETB		1	28	3	2	1	0		2	0	0	0	0	0	0	0	0	0	15	9876	0	0	0	0	0	9	805	3408	0	7	7	0
AAMP704	AAMP704--VagM1	11.5	23711	IV-B	3	4.5				46	2.02173	-2.291	-1.58584		-2.97556	-12.0238	SpPTB	1		27	1	3	0	1	2	2	0	0	1	0	0	0	0	0	0	20	20	28	0	203	16	9	0	1486	6628	0	5	0	2
AAMP705	AAMP705-1-VagM1	8.5	8071	IV-B	3	4.5	7	3	0	41	1.77138	-0.587211	2.71342	-3.50964	-1.04554	-9.36816	FullTerm	0	0	28	1	2	1	1	0	3	0	1	0	0	0	0	0	0	0	35	727	28	16	0	16	19	16	2407	3288	7	5	13	5
AAMP710	AAMP710-1-VagM1	12.5	31625	III	2	4.5	3	1	0	36	0.991463	-1.06674	-2.52739	-4.33593		-12.0577	MiETB			21	2	1	1	0		2	0	0	0	0	0	0	0	0	0	6	5	0	8	0	9	8	8	12	28	5	5	4815	4
AAMP711	AAMP711-1-VagM1	8	131342	II	1	4.5	1	1	0	82	2.12011	-2.65005	-3.7566			-10.5887	FullTerm	0	0	36	3	4	0	1	0	2	0	0	0	0	0	0	0	0	0	118	29	75	37	0	1422	62	25	30	39	20	14	0	0
AAMP712	AAMP712-1-VagM1	12.5	42471	IV-B	3	6				79	2.05674	-0.832536	4.42237	-0.61924	-0.501303	-7.76861	SpETB		1	21	1	2	0	0		4	0	0	0	0	0	0	0	0	0	457	14	0	139	0	20	22	57	9266	14528	17	0	13	0
AAMP001	AAMP001-1-VagM1	8.1	70302	IV-A	3	5	10	3	0	71	1.10463	-0.832536				-12.5346	FullTerm	0	0	19	2	1	0	1	0	4	1	1	0	0	0	0	0	0	0	52	50558	46	15	0	45	71	9	237	1459	13	6	20	4
AAMP002	AAMP002-1-VagM1	8.5	42610	IV-B	3	5.5	9	3	1	122	3.34509	-0.308109	-1.67171	-2.35316	0.567074	-9.43099	SpETB		1	25	2	3	1	0		2	0	1	0	0	0	0	0	0	0	36	102	101	15	24	1243	0	60	34	185	2396	460	0	1246
AAMP003	AAMP003-1-VagM1	8.6	62028	III	2	5	4	2	0	51	1.71626	-1.68528	2.86228		-2.12071	-10.4656	FullTerm	0	0	23	1	2	0	0		2	0	1	0	1	0	1	0	0	1	28	9366	77	0	15	156	13	0	1122	18810	15	75	0	0
AAMP005	AAMP005-1-VagM1	8	140338	I	1	5	3	1	0	106	0.55112		0.218737			-8.10409	FullTerm	0	0	22	2	4	0	1	0	4	0	0	0	0	0	0	0	0	0	123	63	126778	20	10	3	38	19	11	16	12	5	21	7
AAMP006	AAMP006-1-VagM1	9.4	58000	IV-A	3	5	7	3	0	55	1.14702	-0.948065	1.38715	-3.5249	-0.206923	-8.56115	SpETB		1	21	1	1	1	0		2	0	0	0	0	0	0	0	0	0	68	42745	58	19	0	8	30	0	507	3960	11	5	0	7
AAMP007	AAMP007-1-VagM1	10	24909	III	2	5	7	3	0	56	1.26307	-1.0383	2.32384	-2.1397	-0.0657719	-8.38004	FullTerm	0	0	19	1	3	1	0		3	1	0	0	0	0	0	0	0	0	132	104	0	66	27	31	37	33	4724	1771	22	3	0	9
AAMP008	AAMP008-1-VagM1	7.6	31354	IV-A	3	5.5	9	3	0	57	1.30722	3.0164	0.172924		-1.12638	-11.8554	SpETB		1	19	1	1	1	0		2	0	0	0	0	0	0	0	0	0	60	21693	63	8	5	14	30	24	1199	3649	13	6	0	19
AAMP009	AAMP009-1-VagM1	10.2	26630	IV-B	3	5	7	3	1	43	1.95501	4.59679	5.37302	0.344596	3.18464	-8.32823	FullTerm	0	0	21	1	1	1	1	0	2	0	1	0	0	0	0	0	0	0	11	12	46	0	0	13	0	9	1553	9405	0	34	0	0
AAMP010	AAMP010-1-VagM2	14.2	51323	I	1	4.5	2	1	0	71	1.24024		-5.55979			-13.1224	FullTerm	0	0	24	1	1	0	0		3	1	0	0	0	0	0	0	0	0	199	70	28252	17	39	32	50	25	14	2819	34	13	0	17
AAMP011	AAMP011-1-VagM1	9.5	50676	V	1	4.5	2	1	0	101	2.21318		1.23108		-4.11832	-9.01231	SpETB		1	28	1	2	0	1	4	3	0	0	0	0	0	0	0	0	0	53	45	74	0	11	1442	12	12	37	69	3110	1152	18828	0
AAMP012	AAMP012-1-VagM1	10.6	63488	IV-A	3	5	9	3	0	56	1.21982	-0.505536	1.5639	-2.51179	-0.215389	-8.91172	SpPTB	1		20	1	1	1	0		2	0	0	0	1	0	0	0	0	1	70	45525	0	31	12	16	37	36	93	4247	14	14	0	0
AAMP014	AAMP014-1-VagM1	10.6	68633	IV-B	3	5.5	10	3	0	60	1.81634	-0.652933	0.324483	-1.82047	-1.59064	-10.2573	FullTerm	0	0	18	1	1	0	0		2	0	1	0	0	0	0	0	0	0	82	75	66	17	5	90	33	33	4171	19822	20	24	0	7
AAMP015	AAMP015-1-VagM1	14.2	10616	IV-B	3	4.5	9	3	0	42	1.9326	0.6073	1.75555	-1.9218	1.5403	-7.8208	SpPTB	1		21	1	2	0	1	2	2	0	0	0	0	0	0	0	0	0	52	42	52	19	9	2	35	0	472	1842	12	11	9	10
AAMP016	AAMP016-1-VagM1	8.6	60024	IV-A	3	5	9	3	0	58	1.47587	-2.49786	-2.48156	-5.5863	-3.98121	-10.02	FullTerm	0	0	23	1	2	1	0		2	0	0	0	0	0	0	0	0	0	69	36841	0	15	9	9	27	23	1550	9215	8	10	0	0
AAMP017	AAMP017-1-VagM1	9.5	21419	IV-A	3	6	8	3	0	145	3.43206		1.72907	-2.79631	0.379604	-5.9999	FullTerm	0	0	21	1	1	1	0		4	0	0	0	0	0	0	0	0	0	28	3929	25	14	37	244	16	10	196	2660	38	7	28	82
AAMP019	AAMP019-1-VagM1	11.2	16987	IV-A	3	5	6	2	0	38	0.653228	0.8392	-0.502505	-1.47592	-0.506595	-10.2073	SpPTB	1		27	1	1	1	1	0	3	0	0	0	0	0	0	0	0	0	34	14799	100	0	0	0	0	0	11	658	6	0	0	7
AAMP021	AAMP021-1-VagM1	7.6	82021	III	2	4.5	2	1	2	93	0.566863	0.227961	3.86908	-0.829953	0.477075	-10.5651	FetalLoss			24	3	4	0	1	0	2	0	0	0	0	0	0	0	0	0	29	40	10	8	22	82	16	7	0	181	167	24	14	18
AAMP022	AAMP022-1-VagM1	9.4	37989	IV-B	3	5.5	7	3	1	63	2.21337	2.92138	4.37933	-1.01093	2.2829	-8.5828	MiETB			25	2	2	1	0		1	0	1	0	0	0	0	0	0	0	89	774	69	26	12	16	51	33	2377	5438	19	24	61	9
AAMP023	AAMP023-1-VagM1	8	46962	I	1	4.5	2	1	0	52	0.593538		-3.03224		-4.70285	-12.86	FullTerm	0	0	19	2	4	1	0		2	0	0	0	0	0	0	0	0	0	85	29	41542	262	6	46	0	6	14	2860	11	96	522	7
AAMP024	AAMP024-1-VagM1	13.3	19915	IV-A	3	5	8	3	0	57	1.98449	-0.426739	-0.800011	-3.75999	-2.01022	-12.1291	FetalLoss			22	2	2	1	0		1	0	0	0	1	0	1	0	0	0	57	8080	90	8	16	15	26	16	1746	3199	0	8	0	12
AAMP025	AAMP025-1-VagM1	7.3	54008	III	2	4.5	4	2	0	113	1.1145	0.278178	-0.678089	-2.59007	-1.73783	-9.64575	FullTerm	0	0	23	1	1	0	1	0	4	1	1	1	0	0	0	0	0	0	35	39	0	32	15	365	30	15	10	32	129	145	4453	7
AAMP026	AAMP026-1-VagM1	13.4	148584	IV-B	3	4.5	9	3	1	81	1.79751		1.09883		-4.27757	-7.97516	FullTerm	0	0	20	1	2	0	0		3	0	1	0	0	0	0	0	0	0	97	46	29	24	28	15	53	37	17907	62149	15	14	26	23
AAMP027	AAMP027-1-VagM1	9.1	61275	III	2	4.5	2	1	1	59	1.72949	2.87485	2.12654	-0.999185	0.909735	-5.86483	FullTerm	0	0	18	1	1	1	1	0	4	0	1	0	0	0	0	0	0	0	45	9	15967	7	9	35	26	13	427	1031	0	12	679	10
AAMP029	AAMP029-1-VagM1	8.2	33102	IV-A	3	5.5	9	3	1	54	1.35226	-1.20752	1.50769	-1.68495	-0.940519	-10.6458	FullTerm	0	0	21	1	3	1	0		2	0	1	0	0	0	0	0	0	0	16	23435	0	0	14	76	0	11	38	128	90	0	0	0
AAMP030	AAMP030-1-VagM1	13.4	67475	III	2	4.5	1	1	2	134	1.67279	-2.56832	2.05352		-3.28019	-12.075	FullTerm	0	0	18	1	2	1	1	0	4	0	0	0	0	0	0	0	0	0	87	88	99	13	13	856	41	32	17	68	69	302	101	133
AAMP033	AAMP033-1-VagM1	12.2	63599	IV-A	3	5	9	3	2	75	1.24658	-1.7473	-2.38177	-4.12151	-0.665416	-7.73649	SpPTB	1		19	2	2	1	0		3	0	0	1	0	0	0	0	0	0	119	44213	122	50	36	72	39	25	167	5472	19	92	21	25
AAMP034	AAMP034-1-VagM1	11.4	89298	IV-A	3	4.5	10	3	1	66	0.908017	0.736292	-0.0193862		-0.714598	-5.3048	MiPTB			21	2	3	1	0		2	0	0	0	0	0	0	0	0	0	60	72408	0	26	16	21	38	12	1665	6936	0	0	26	8
AAMP035	AAMP035-1-VagM1	8.3	23513	IV-B	3	4.5	2	1	0	53	1.37792	4.14412	2.16258	-1.68943	1.9534	-5.7866	FullTerm	0	0	21	2	2	0	0		3	0	0	0	1	1	0	0	0	1	46	25	23	16	0	26	0	18	347	12847	0	0	11	6
AAMP037	AAMP037-1-VagM1	9.3	75506	IV-B	3	4.5	2	1	0	93	2.12713	-0.283943	2.05652		-2.79764	-11.436	MiETB			20	2	1	0	0		4	0	0	0	0	0	0	0	0	0	81	93	12687	30	22	129	43	47	2358	27915	60	72	0	23
AAMP038	AAMP038-1-VagM1	11.3	22208	III	2	4.5	2	1	0	62	0.508957	-2.56832	0.160754	-4.42352	-3.35206	-9.22039	SpETB		1	20	2	2	1	0		2	0	0	0	0	0	0	0	0	0	52	37	23	14	26	7	25	13	0	39	0	4	433	3
AAMP040	AAMP040-1-VagM1	12.2	38725	III	2	4.5	2	1	3	39	0.913253	5.3598	1.62489	-0.6501	2.82925	-5.76634	FullTerm	0	0	19	2	3	1	0		4	0	1	0	0	0	0	0	0	0	22	3	0	0	2	13	5	13	123	3079	0	11	268	0
AAMP041	AAMP041-1-VagM1	13	49303	I	1	4.5	0	1	0	64	0.987899	1.12834	-0.408849	-2.73514	-1.92958	-9.24597	SpPTB	1		18	1	1	1	0		3	0	0	0	0	0	0	0	0	0	71	39	36237	0	15	43	35	26	12	2213	31	0	597	18
AAMP042	AAMP042-1-VagM1	10.6	110239	III	2	4.5	6	2	1	54	0.12969	-1.4708	-2.88066	-5.93834		-10.0268	FullTerm	0	0	25	1	2	1	1	0	2	1	1	1	1	0	0	0	1	0	118	9	60	20	10	87	0	0	0	18	72	18	907	22
AAMP044	AAMP044-1-VagM1	12.6	26671	III	2	4.5	1	1	1	44	1.48629	0.292881	-1.60673	-3.40941	-2.79764	-9.75679	FullTerm	0	0	21	1	2	0	1	0	4	0	0	1	1	0	0	0	0	1	20	37	5421	10	13	18	23	12	8	245	10	14	727	3
AAMP045	AAMP045-1-VagM1	9.1	29152	IV-A	3	5.5	10	3	2	63	1.36861	-0.48507	3.98308	-2.48593	1.24759	-7.46585	FullTerm	0	0	21	2	3	1	0		4	0	0	0	0	0	0	0	0	0	28	21095	19	10	5	19	19	11	435	237	10	7	31	0
AAMP046	AAMP046-1-VagM1	10.2	57633	IV-A	3	4.5	8	3	0	130.5	2.90123		3.73048	-1.59121	-0.903125	-8.35635	MiETB			18	1	1	0	1	0	2	0	0	0	1	0	0	0	0	1	5712	10	16	8899	14	11	11243	512	9	18	0	10	0	0
AAMP048	AAMP048-1-VagM1	8.6	37829	IV-A	3	5.5	9	3	1	35	0.998807		-1.92879			-8.18502	FullTerm	0	0	18	2	1	1	0		4	0	0	0	1	0	1	0	0	0	18	29416	7	4	0	0	9	7	1935	3143	0	0	0	0
AAMP049	AAMP049-1-VagM1	8.4	62114	IV-B	3	4.5	4	2	0	85	2.05848	-1.1191	2.10595	-4.66178	-2.53876	-7.38466	FullTerm	0	0	21	1	1	1	1	0	3	0	0	0	0	0	0	0	0	0	2211	1345	89	25	19	34	33	25	2806	24522	14	7	0	17
AAMP050	AAMP050-1-VagM1	13.1	24182	IV-A	3	5	8	3	3	132	3.33995	2.90618	1.66574	-0.285198	2.10306	-6.56147	FullTerm	0	0	28	2	2	0	1	0	3	0	1	0	1	1	0	0	0	0	52	17	0	10	41	593	0	0	29	32	52	24	0	18
AAMP051	AAMP051-1-VagM1	12.5	41231	IV-A	3	4.5	9	3	0	52	1.17412	-1.25487	-2.72916		-3.35206	-6.7192	FullTerm	0	0	32	2	3	0	1	0	4	0	1	0	0	0	0	0	0	0	42	26055	29	7	10	36	16	16	219	9940	11	9	13	9
AAMP052	AAMP052-1-VagM1	12	50163	III	2	4.5	2	1	0	78	1.84595	1.98976	-0.00261697	-4.09219	-0.492038	-8.40834	FetalLoss			18	2	1	0	0		1	1	1	0	0	0	0	0	0	0	115	46	254	24	25	75	32	21	1994	7401	0	422	18	18
AAMP053	AAMP053-1-VagM1	15.3	36446	IV-A	3	4.5	5	2	0	41	1.26853	-1.16232	1.12193	-2.85838	-0.867108	-9.7329	FullTerm	0	0	22	1	3	1	0		4	1	1	0	0	0	0	0	0	0	28	24686	0	9	0	13	0	0	239	3023	0	0	12	0
AAMP054	AAMP054-1-VagM1	7.3	31924	IV-B	3	5.5	10	3	1	72	2.11548	1.34744	5.5539	0.735994	1.72889	-10.9363	FullTerm	0	0	27	1	1	0	1	0	2	1	1	1	0	0	0	0	0	0	52	4	0	11	23	50	0	0	2244	4207	34	48	5	5
AAMP055	AAMP055-1-VagM1	9.4	25190	IV-A	3	5	5	2	0	70	1.96919	-1.13674	2.87949	-0.478535	2.15771	-7.24799	FullTerm	0	0	25	2	3	1	1	0	2	0	0	0	0	0	0	0	0	0	40	11015	30	24	11	23	22	24	951	2960	11	14	0	4
AAMP056	AAMP056-1-VagM1	11.3	64672	III	2	4.5	4	2	1	68	0.431399	3.7569	3.423	-1.1077	0.228059	-5.95502	FullTerm	0	0	19	1	2	0	0		3	0	0	0	1	1	0	0	0	0	59	49	2015	15	28	42	0	13	0	87	7	21	0	0
AAMP057	AAMP057-1-VagM1	8.5	54018	III	2	4.5	1	1	0	77	0.376587	-1.91041	1.89316		-3.33186	-10.2432	FetalLoss			22	1	2	1	1	0	2	0	0	0	0	0	0	0	0	0	73	19	30	60	6	136	35	6	12	183	22	69	403	12
AAMP058	AAMP058-1-VagM1	12	21211	III	2	4.5	2	1	1	44	1.86142	2.99125	1.8704	-0.608413	1.60198	-8.37396	FullTerm	0	0	26	2	2	1	1	0	4	0	0	0	1	0	0	0	0	0	43	13	5543	0	16	27	18	0	3816	213	11	0	0	3
AAMP060	AAMP060-1-VagM1	13.6	108423	III	2	4.5	0	1	0	64	0.128147	-6.05129	-4.15123		-4.13391	-9.67715	FullTerm	0	0	25	1	2	1	0		3	0	1	0	0	0	0	0	0	0	50	27	32	0	7	136	54	17	18	41	28	0	138	10
AAMP061	AAMP061-1-VagM1	14	72694	V	1	4.5	0	1	0	115	1.17876	-1.81727	-2.16934			-12.5072	FullTerm	0	0	22	2	2	0	0		2	0	0	0	0	0	0	0	0	0	86	36	125	113	64	466	88	0	15	66	471	87	29662	102
AAMP062	AAMP062-1-VagM1	10.1	48890	IV-C	3	5	7	3	0	140	2.7535	0.564625	1.12705	-4.91005	1.05281	-7.49384	FullTerm	0	0	23	1	3	0	1	0	4	0	1	0	0	1	0	0	0	0	51	26	30	17	191	15945	42	33	23	51	86	98	0	25
AAMP063	AAMP063-1-VagM1	14.2	26671	IV-B	3	5	7	3	2	40	1.90166	1.46136	1.80509	-3.54974	-0.313244	-9.36583	SpPTB	1		19	1	2	1	0		2	0	1	0	0	0	0	0	0	0	31	8	0	0	7	4	0	0	2565	9518	3	3	0	0
AAMP064	AAMP064-1-VagM1	10.3	61039	I	1	4.5	2	1	2	73	0.452427		-1.94216			-12.2895	FullTerm	0	0	19	1	3	1	0		2	0	0	0	0	0	0	0	0	0	79	59	55983	22	35	32	96	50	7	59	18	4	656	15
AAMP065	AAMP065-1-VagM1	13.6	64222	III	2	4.5	4	2	1	74	0.37017		-2.37978			-11.5963	FullTerm	0	0	27	1	3	1	0		1	0	0	0	0	0	0	0	0	0	98	18	75	56	24	103	29	25	8	270	47	24	18	0
AAMP066	AAMP066-1-VagM1	11.4	48936	III	2	4.5	1	1	1	39	0.157329		-1.10807	-1.90455	0.488443	-6.60204	FullTerm	0	0	24	1	1	1	1	1	1	1	1	1	0	0	0	0	0	1	88	18	39	11	11	14	0	12	11	383	11	9	0	4
AAMP067	AAMP067-1-VagM1	9	50910	IV-A	3	5	8	3	0	39	1.13256	0.100813	2.72244	-3.24783	-0.195525	-9.58722	FullTerm	0	0	22	2	3	1	0		3	0	1	0	0	0	0	0	0	0	23	36832	52	12	15	12	0	10	313	4919	0	0	0	2
AAMP068	AAMP068-1-VagM1	8	95361	III	2	4.5	8	3	0	55	0.991321		0.726875		-0.844021	-9.13895	SpETB		1	23	1	2	1	1	1	2	1	0	1	0	0	0	0	0	0	229	46	46	71	73102	25	35	24	12	21	16	22	0	10
AAMP071	AAMP071-1-VagM1	12.2	27298	III	2	4.5	4	2	1	69	1.55291		-2.67245		-2.53143	-11.8006	FullTerm	0	0	22	1	3	0	1	0	1	0	1	0	1	0	1	0	0	0	28	25	9	11	8	46	0	15	1972	792	28	848	0	12
AAMP072	AAMP072-1-VagM1	8	24372	IV-A	3	5	7	3	0	50	1.81327	-0.522525	0.702986	-2.33962	-1.10692	-10.84	FullTerm	0	0	24	1	3	1	1	0	2	1	1	1	0	0	0	0	0	0	29	8835	0	0	9	16	10	7	1745	1506	0	20	11	0
AAMP073	AAMP073-1-VagM1	13.6	20318	IV-B	3	4.5	4	2	0	39	2.30579	-1.23057	0.523964		-1.76613	-8.57271	FullTerm	0	0	19	1	2	1	0		2	0	0	0	1	0	1	0	0	0	36	9	0	23	0	16	30	21	5184	3264	0	0	1057	7
AAMP074	AAMP074-1-VagM1	8.3	30634	IV-A	3	5	9	3	2	48	1.33825	1.96063	2.34773	-2.07641	0.55706	-9.58285	FullTerm	0	0	21	1	2	1	0		2	0	1	0	0	0	0	0	0	0	24	21499	31	5	0	11	12	10	55	364	0	524	13	0
AAMP075	AAMP075-1-VagM1	9.3	103708	III	2	4.5	4	2	2	75	0.794205	-1.34005	0.297452	-3.44643	-3.35845	-11.2429	FetalLoss			22	1	3	1	0		1	1	1	0	0	0	0	0	0	0	126	99	192	28	44	47	24	39	11	55	27	20	10506	9
AAMP076	AAMP076-1-VagM1	12.1	27590	V	1	5	2	1	0	103	2.64845	-1.01872	-0.674214	-1.79242	-1.29434	-8.17467	FullTerm	0	0	22	1	3	1	0		4	1	1	0	1	0	0	0	0	0	68	18	3495	9	6	603	20	27	18	26	185	9	6977	4
AAMP077	AAMP077-1-VagM1	9	69091	III	2	4.5	1	1	2	85	0.810782	-2.81916	-1.07191		-1.40793	-8.33404	SpETB		1	22	1	3	0	1	0	4	0	1	0	1	0	0	0	0	1	233	27	145	34	7	76	88	93	469	8236	18	74	131	11
AAMP078	AAMP078-1-VagM1	11.6	37071	IV-A	3	5	7	3	1	45	1.81777	-1.94369	0.617888		-1.04693	-8.08704	FullTerm	0	0	33	2	2	0	1	0	4	1	1	0	0	0	0	0	0	0	17	15286	11	0	6	11	13	8	1218	5766	12	0	0	0
AAMP079	AAMP079-1-VagM1	9	24384	III	2	5	6	2	0	54	1.42314	0.137431	0.644126	-3.27532	0.632713	-6.75144	FullTerm	0	0	21	1	2	1	0		4	0	0	0	1	0	1	0	0	0	62	55	29	16	0	14	0	21	2059	4411	21	7	0	4
AAMP081	AAMP081-1-VagM1	10.5	50288	III	2	4.5	7	3	1	66	2.23767	-1.68941	-1.736		-2.72833	-6.4337	SpETB		1	25	1	2	1	1	1	3	1	1	0	0	0	0	0	0	0	26	2821	6323	8	4	29	15	15	785	12267	17	29	32	11
AAMP082	AAMP082-1-VagM1	9.5	43596	III	2	4.5	2	1	1	54	0.829809	-2.42755	1.59463		-2.98459	-8.82576	FetalLoss			22	1	2	0	0		4	1	1	0	0	1	0	0	0	0	27	31	39	6	20	6	0	0	10	19	11	10	16526	4
AAMP083	AAMP083-1-VagM1	8.5	84792	III	2	4.5	7	3	1	76	0.759922	-0.0848809	-0.664197	-3.4002	-1.61522	-9.79016	SpETB		1	24	1	2	0	1	0	3	0	0	1	0	0	0	0	0	0	96	59	680	17	39	29	27	27	841	11604	10	13	0	17
AAMP084	AAMP084-1-VagM1	9.1	46885	III	2	4.5	5	2	1	89	1.35882	0.471781	2.47785	-8.52714	-1.45037	-8.83054	FullTerm	0	0	22	1	3	0	1	0	4	1	1	0	0	1	0	0	0	0	91	49	433	40	16	62	38	28	966	12930	61	13	171	21
AAMP086	AAMP086-1-VagM1	11	39898	III	2	4.5	4	2	1	36	0.504956	-2.60836	0.333268		-2.19086	-11.6873	FullTerm	0	0	21	1	3	0	0		2	1	1	0	0	0	0	0	0	0	20	30	0	12	8	17	0	15	7	15	0	0	4917	8
AAMP088	AAMP088-1-VagM1	10.6	96233	IV-A	3	4.5	7	3	0	76	1.04226		-1.40099		-1.84521	-7.42042	FullTerm	0	0	26	1	1	1	1	1	4	0	0	0	0	0	0	0	0	0	68	72021	5	10	40	46	28	31	853	9328	26	12	0	14
AAMP089	AAMP089-1-VagM1	9.5	87832	III	2	4.5	7	3	1	97	0.756918	-2.43479	1.60836		-5.32335	-8.91618	FullTerm	0	0	26	1	2	0	1	0	4	0	1	0	0	0	0	0	0	0	57	99	0	13	30	176	19	15	7	3796	50	49	23	5
AAMP090	AAMP090-1-VagM1	8.2	30319	IV-B	3	4.5	7	3	0	57	2.23388	3.83032	4.01166	-1.70414	0.424078	-10.4833	FullTerm	0	0	19	2	2	0	0		2	0	0	0	0	0	0	0	0	0	21	2839	0	13	8	15	30	26	3527	4675	10	6	0	0
AAMP092	AAMP092-1-VagM1	8.5	10543	IV-B	3	4.5	8	3	2	62	2.12511	-2.15897	-0.272207		-2.61584	-10.84	FullTerm	0	0	20	1	2	0	0		2	0	0	0	0	0	0	0	0	0	63	126	9	14	17	9	33	16	319	3756	19	0	0	7
AAMP093	AAMP093-1-VagM1	8.4	57481	III	2	4.5	1	1	1	64	0.443696	-1.4284	-0.698844		-3.38021	-11.0001	SpPTB	1		32	1	3	0	1	1	4	0	0	0	0	0	0	0	0	0	58	48	40	10	27	22	32	34	13	31	22	8	16	3
AAMP095	AAMP095-1-VagM1	10.5	58541	I	1	4.5	1	1	2	34	0.197908	1.53393	-1.58314	-1.4004	-0.304696	-13.41	FullTerm	0	0	21	1	1	0	0		3	0	0	0	0	0	0	0	0	0	33	32	56566	15	15	0	23	10	0	16	12	0	1389	0
AAMP097	AAMP097-1-VagM1	12.5	54778	III	2	4.5	9	3	1	85	1.80176	-0.906571	2.84053	-2.61504	-0.951024	-5.76605	SpPTB	1		20	1	2	0	0		3	0	0	0	0	0	0	0	0	0	118	6886	140	13	7	26	35	28	1283	14863	67	45	0	12
AAMP099	AAMP099-1-VagM1	11.4	46204	IV-A	3	4.5	7	3	0	65	1.95711	0.463406	2.41926	-1.42184	-0.274698	-6.57867	SpPTB	1		26	2	1	0	1	0	2	1	0	0	0	0	0	0	0	0	57	7890	103	10	7	16	24	9	6544	2516	7	9	12	12
AAMP100	AAMP100-1-VagM1	13.5	29552	III	2	4.5	3	1	0	80	2.14088		0.525631			-15.4249	SpETB		1	26	1	3	1	1	0	2	0	0	0	0	0	0	0	0	0	124	40	4798	21	9	80	32	22	10	34	0	21	4110	8
AAMP101	AAMP101-1-VagM1	13.3	65600	III	2	4.5	1	1	1	103	1.60141	3.25444	4.67469	1.64513	0.985986	-9.06451	SpPTB	1		23	1	3	0	1	2	3	0	0	0	0	0	0	0	0	0	221	14	67	147	11	21	53	103	4859	17540	13	35	7	4
AAMP102	AAMP102-1-VagM1	12.2	22813	IV-B	3	4.5	9	3	1	52	2.22082	3.05519	0.34873	-1.62607	0.592249	-9.4015	FullTerm	0	0	19	1	1	0	0		2	0	0	0	0	0	0	0	0	0	30	2381	8	6	0	5	9	5	860	8695	0	12	0	2
AAMP103	AAMP103-1-VagM1	13.6	78735	III	2	5	2	1	0	90	0.418775	-1.89775	2.82107	-4.12259	-3.06548	-7.83738	FullTerm	0	0	21	1	2	1	1	0	4	0	0	0	0	0	0	0	0	0	91	17	0	16	69	49	0	23	0	591	32	16	17	8
AAMP104	AAMP104-1-VagM1	9	41063	III	2	4.5	3	1	1	33	1.08062	-1.67861	-0.88289	-3.63022	-3.30249	-9.91759	FullTerm	0	0	29	1	3	1	1	0	2	0	0	0	0	0	0	0	0	0	43	0	17629	17	6	23	33	15	0	13	7	9	3320	6
AAMP105	AAMP105-1-VagM1	9.4	47630	III	2	4.5	2	1	0	69	1.4661	0.827087	0.631479	-2.40956	-0.828178	-10.5926	SpPTB	1		19	1	2	0	0		4	0	0	0	1	0	0	0	0	1	36	27	0	7	9451	258	31	11	0	10123	11	438	19	17
AAMP106	AAMP106-1-VagM1	12.6	81480	I	1	4.5	0	1	1	63	1.13744	-1.89775	-2.18153	-4.72831		-11.8696	SpETB		1	21	2	3	1	0		3	0	0	0	1	0	1	0	0	0	61	12991	55442	29	16	55	22	0	306	3251	17	13	2736	14
AAMP107	AAMP107-1-VagM1	14.5	63445	IV-A	3	4.5	9	3	2	45	1.02628	-1.06603	2.04004	-2.5789	-1.28903	-5.75298	FullTerm	0	0	19	1	1	1	1	0	4	0	1	0	1	1	0	0	0	0	43	47206	92	18	35	13	39	13	540	8299	18	6	24	7
AAMP108	AAMP108-1-VagM1	14	48685	IV-A	3	4.5	8	3	1	46	1.34911	-1.74635	-2.02329	-4.07816	-3.15359	-8.28054	FullTerm	0	0	20	1	2	1	0		4	0	1	0	1	0	1	0	0	0	23	28461	7	7	7	42	11	10	939	10115	31	8	0	4
AAMP109	AAMP109-1-VagM1	8.7	36069	IV-A	3	4.5	9	3	2	28	0.91566	-0.27063	0.229203	-3.34255	-1.09887	-12.2469	FullTerm	0	0	18	2	2	1	0		2	0	0	0	0	0	0	0	0	0	37	27048	0	10	0	14	14	15	57	5229	0	16	0	3
AAMP110	AAMP110-1-VagM1	10	22085	IV-A	3	4.5	4	2	2	30	1.48328	-3.26277	0.860809	-5.60212	-1.84691	-8.15603	SpPTB	1		33	2	3	0	1	0	3	1	1	0	0	0	0	0	0	0	15	12763	16	3	0	2	10	0	1265	3884	0	0	0	0
AAMP111	AAMP111-1-VagM1	14.6	52866	III	2	4.5	6	2	0	45	0.515906	-1.74635	3.99014	-11.279	-1.02662	-10.2804	SpETB		1	25	2	3	0	1	0	2	1	1	0	0	0	0	0	0	0	483	21	491	10	13	21	0	18	0	140	9	0	2512	3
AAMP121	AAMP121-1-VagM1	9.7	52816	IV-B	3	4.5	6	2	0	58	1.15732	0.994765			-2.32801	-8.70654	FullTerm	0	0	22	2	2	1	0		4	1	1	0	0	0	0	0	0	0	30	10	39	11	9	21	15	20	1463	30651	19	13	0	4
AAMP122	AAMP122-1-VagM1	8.4	31349	IV-B	3	4.5	7	3	1	37	1.64345	-0.239983	0.731042	-3.02406	0.0561203	-8.6862	FullTerm	0	0	22	2	2	1	0		1	0	1	0	0	0	0	0	0	0	23	10	4	4	16	3	0	0	9781	6532	11	0	0	4
AAMP123	AAMP123-1-VagM1	11.6	29484	IV-B	3	4.5	5	2	0	42	1.50273	-0.477857	-3.89507		-3.69118	-11.3474	SpPTB	1		20	2	2	0	1	0	2	0	0	0	0	0	0	0	0	0	31	53	41	9	0	15	21	11	7361	10110	11	6	0	8
AAMP124	AAMP124-1-VagM1	12.4	30579	IV-A	3	4.5	9	3	1	52	1.73979	-1.0316	2.93027	-3.30172	0.787427	-6.45452	MiETB			23	2	2	0	1	0	4	0	0	0	0	0	0	0	0	0	55	14376	22	12	15	23	22	14	738	8371	10	6	30	15
AAMP125	AAMP125-1-VagM1	12	31006	IV-A	3	4.5	8	3	0	83	1.56753	-0.875553	-1.11111	-3.81252	-1.79894	-6.69831	MiPTB			24	2	1	1	0		4	0	1	0	0	0	0	0	0	0	75	17510	17	10	12	19	100	46	387	2437	15	48	0	20
AAMP126	AAMP126-1-VagM1	12.6	68580	IV-A	3	4.5	8	3	1	63	1.06766	-1.30266	2.09588	-1.67207	-0.403418	-8.36705	FullTerm	0	0	35	1	2	1	1	1	4	1	1	0	0	0	0	0	0	0	88	51002	17	10	17	27	0	23	6557	2490	26	10	0	22
AAMP127	AAMP127-1-VagM1	11	34064	III	2	4.5	1	1	2	37	0.199257	-1.3962	-3.3788			-10.0922	SpETB		1	19	1	1	0	0		2	0	0	0	0	0	0	0	0	1	26	15	0	0	12	0	6	0	13	189	0	13	0	6
AAMP128	AAMP128-1-VagM1	9.3	55753	IV-A	3	4.5	8	3	1	65	1.97013	1.635	-0.512024	-0.826088	1.24498	-7.55938	FullTerm	0	0	20	2	2	1	0		4	0	0	0	0	0	0	0	0	0	57	25724	17	0	12	26	15	12	2441	3265	22	16	0	8
AAMP129	AAMP129-1-VagM1	10.9	23449	IV-A	3	4.5	6	2	1	54	1.84613	1.43554	0.040023	-5.4203	0.253716	-7.72942	SpETB		1	26	1	2	0	1	1	4	0	0	0	1	1	1	0	0	1	35	11878	25	14	8	8	20	0	202	4290	17	0	0	8
AAMP130	AAMP130-1-VagM1	9.3	39727	IV-A	3	4.5	10	3	0	42	1.03416		-0.522531	-3.91919	-0.81975	-7.72737	MiETB			28	1	2	1	1	0	4	1	1	0	0	0	0	0	0	0	15	29870	0	4	4	16	20	0	545	4648	13	3	9	3
AAMP131	AAMP131-1-VagM1	10.6	64562	I	1	4.5	0	1	0	66	0.616719		1.09559			-12.6524	FullTerm	0	0	28	1	2	0	1	0	2	0	0	0	0	0	0	0	0	0	34	10	57399	6	0	110	0	7	41	40	9	13	0	0
AAMP132	AAMP132-1-VagM1	10.9	27171	IV-B	3	4.5	7	3	2	49	1.59231	1.63844	1.3096	-2.40611	-0.248532	-7.028	SpETB		1	19	2	2	1	0		2	0	1	0	0	0	0	0	0	0	52	18	0	17	19	19	22	16	15899	3499	10	5	10	13
AAMP133	AAMP133-1-VagM1	10.1	33758	IV-A	3	4.5	10	3	0	58	0.743224	-2.76608	-5.89327		-2.98915	-8.85057	FetalLoss			35	1	2	1	1	0	3	0	1	0	0	0	0	0	0	0	42	28502	9	10	13	19	14	14	299	2359	29	6	0	4
AAMP134	AAMP134-1-VagM1	14.6	80483	III	2	4.5	6	2	0	37	0.288987		0.373181		-2.9499	-10.4797	SpPTB	1		22	2	2	1	1	0	2	0	0	0	0	0	0	0	0	0	47	0	0	3	11	3	0	24	5	1457	6	7	0	4
AAMP135	AAMP135-1-VagM1	9.1	53767	IV-B	3	4.5	8	3	2	39	1.53272	-1.93939	-1.04	-5.01066	-1.2583	-8.09618	FetalLoss			21	2	2	0	0		2	0	0	0	0	0	0	0	0	0	46	16	74	0	0	13	21	23	22698	227	0	6	0	6
AAMP136	AAMP136-1-VagM1	10.9	30492	IV-A	3	4.5	9	3	1	53	1.26064	-3.3403	-0.211802	-3.48358	-1.88326	-9.8509	SpETB		1	28	2	2	0	1	1	3	0	0	0	0	0	0	0	0	0	23	21498	0	7	7	11	26	17	211	1638	0	4	0	5
AAMP137	AAMP137-1-VagM1	14.1	62126	I	1	4.5	0	1	2	40	0.195187				-2.77413	-11.4931	SpETB		1	35	2	4	1	1	0	2	0	0	0	0	0	0	0	0	0	40	65	60405	7	706	17	18	34	14	27	12	0	142	4
AAMP138	AAMP138-1-VagM1	7.4	29484	IV-A	3	4.5	10	3	0	54	1.24582	-1.85068	3.33572	-2.72611	0.484003	-8.04065	FullTerm	0	0	23	2	3	0	1	0	4	0	0	0	0	0	0	0	0	0	19	20266	11	7	3	5	6	9	1251	4398	0	4	0	4
AAMP139	AAMP139-1-VagM1	9.1	29430	IV-C	3	4.5	4	2	0	140	3.30129		-7.39464		-2.65311	-11.4453	FullTerm	0	0	26	1	3	1	1	0	4	1	0	0	0	0	0	0	0	0	80	20	28	0	0	634	42	0	4	10	338	428	48	534
AAMP140	AAMP140-1-VagM1	13.3	26675	III	2	4.5	6	2	1	33	1.40088		2.67269	-6.21725	-1.87031	-7.32752	FullTerm	0	0	21	1	2	0	1	0	4	0	1	0	0	0	0	0	0	0	40	5	11	13	0	9	20	0	5317	3179	0	5	0	5
AAMP141	AAMP141-1-VagM1	10	53394	III	2	4.5	0	1	1	124	0.644247		-4.12217		-1.59215	-10.7568	SpPTB	1		30	1	2	0	1	0	4	0	0	0	0	0	0	0	0	0	54	37	10	18	8	116	0	24	16	101	32	191	0	8
AAMP142	AAMP142-1-VagM1	8.3	27490	IV-B	3	4.5	1	1	0	54	1.8552	0.0700327	5.03543	-2.05022	0.30649		SpPTB	1		21	2	2	1	0		4	0	1	0	0	0	0	0	0	0	33	26	39	18	66	21	25	33	7803	10845	16	9	0	4
AAMP143	AAMP143-1-VagM1	12.1	28259	IV-A	3	4.5	9	3	0	48	1.95177	-1.38713	-2.12309	-6.714	-2.0691	-6.76765	FullTerm	0	0	33	1	1	0	1	0	4	1	1	1	0	0	0	0	0	0	21	12769	35	7	3	9	14	13	108	1356	3	0	0	0
AAMP144	AAMP144-1-VagM1	8.1	49071	IV-A	3	4.5	7	3	1	84	2.12371		-2.3525		-3.26464	-10.5768	FullTerm	0	0	20	2	1	1	1	0	4	0	0	0	0	0	0	0	0	0	55	9507	0	12	17	80	26	17	892	17776	192	251	0	7
AAMP146	AAMP146-1-VagM1	12.4	44208	IV-A	3	4.5	8	3	3	36	0.945779	3.4568	2.20449	-1.96425	1.27638	-8.24678	SpETB		1	23	2	3	1	0		2	0	0	0	1	0	0	0	0	1	25	34044	0	5	0	5	6	14	405	309	0	0	0	0
AAMP147	AAMP147-1-VagM1	9.6	44713	IV-A	3	4.5	7	3	2	47	1.79516	-3.01149	-2.02035	-4.80107	-3.03004	-10.9882	SpETB		1	24	1	2	1	0		2	1	1	0	0	0	0	0	0	0	18	16654	0	8	4	10	22	0	1798	13680	13	15	17	4
AAMP148	AAMP148-1-VagM1	11.1	30212	IV-A	3	4.5	7	3	1	51	1.19247	-1.03681	-2.20826	-4.18605	-2.11747	-10.31	SpPTB	1		25	2	3	1	0		2	0	1	0	0	0	0	0	0	0	32	21275	11	10	19	17	14	18	401	3958	7	5	0	8
AAMP150	AAMP150-1-VagM1	9.1	58363	III	2	4.5	2	1	0	48	0.815941	1.41951	-0.993994	-3.41069	-1.60189	-7.68995	FullTerm	0	0	20	1	1	1	1	0	1	0	1	0	0	0	0	0	0	0	306	27	98	11	7	26	16	18	89	362	7	0	0	11
AAMP151	AAMP151-1-VagM1	13.4	50751	IV-B	3	4.5	8	3	0	46	2.27943	2.95848	2.39682	-2.16425	1.23553	-7.86983	SpPTB	1		21	2	2	1	1	0	2	0	1	0	0	0	0	0	0	0	24	10	0	0	0	5	12	6	10067	3701	0	231	29	9
AAMP152	AAMP152-1-VagM1	12.3	32723	IV-A	3	4.5	6	2	0	71	1.76331	-2.40719	-1.72969	-3.67778	-2.22197	-6.05863	FetalLoss			26	1	1	0	1	0	4	0	0	0	0	0	0	0	0	0	13	15646	15	7	0	77	8	0	706	7683	10	40	0	0
AAMP153	AAMP153-1-VagM1	15.3	77167	III	2	4.5	3	1	1	122	1.27151	-1.76159	-5.48524	-4.44112	-4.15054	-9.92983	FullTerm	0	0	22	2	3	0	0		4	0	1	0	0	0	0	0	0	0	39	63	12	14	1992	445	0	12	6	34	76	34	0	5
AAMP155	AAMP155-1-VagM1	7.9	46905	III	2	4.5	1	1	1	112	1.2987		-0.649325		-4.15054	-12.075	MiETB			25	2	2	0	1	0	4	1	0	1	0	0	0	0	0	0	62	39	21	11	13	323	17	0	18	42	361	10	6941	30
AAMP156	AAMP156-1-VagM1	12.7	32613	IV-A	3	4.5	10	3	0	81	2.22721	-0.794914	0.207776		-2.32666	-9.08459	FullTerm	0	0	19	2	2	0	0		3	1	1	0	1	1	1	0	0	0	27	8773	16	8	10	286	13	0	755	8154	33	13	0	0
AAMP157	AAMP157-1-VagM1	12.3	23148	IV-B	3	4.5	9	3	1	50	1.84412	-3.33622			-2.748	-10.4448	FullTerm	0	0	21	2	2	0	1	0	3	1	1	1	0	0	0	0	0	0	26	22	41	7	10	0	18	14	1221	11020	27	73	0	5
AAMP159	AAMP159-1-VagM1	12.6	33935	IV-B	3	4.5	8	3	1	40	1.87845		0.916918	-3.20516	-0.452986	-7.83082	SpPTB	1		25	2	1	1	1	2	2	1	1	0	0	0	0	0	0	0	20	22	0	0	0	3	17	0	9163	11670	0	0	0	2
AAMP160	AAMP160-1-VagM1	14.7	47744	IV-A	3	4.5	10	3	1	54	1.59874		-0.331734	-3.34319	-0.723261	-8.90654	SpPTB	1		25	2	3	1	1	3	2	0	1	0	0	0	0	0	0	0	43	27530	44	8	10	7	30	17	1859	8452	11	4	0	0
AAMP161	AAMP161-1-VagM1	8.4	32324	IV-A	3	4.5	9	3	1	50	1.82631	0.8322	2.3433	-2.76144	-0.234589	-11.0877	SpPTB	1		21	2	2	0	1	0	3	1	1	0	0	0	0	0	0	0	28	15345	54	10	13	14	22	20	698	5671	6	8	9	0
AAMP163	AAMP163-1-VagM1	13.4	46832	III	2	4.5	1	1	1	107	0.952079	-1.97906	1.48658			-9.22444	FullTerm	0	0	23	1	3	0	0		4	0	1	0	0	0	0	0	0	0	55	14	26	17	20	176	0	7	13	16	40	666	0	28
AAMP164	AAMP164-1-VagM1	9.6	13074	I	1	4.5	3	1	1	136	3.51566		-0.405335	-6.643	-3.18246	-10.1494	FullTerm	0	0	32	2	2	1	0		1	0	1	0	0	0	0	0	0	0	383	48	2170	178	14	1124	154	34	0	30	1301	173	563	383
AAMP165	AAMP165-1-VagM1	17	41448	IV-B	3	4.5	8	3	1	43	1.16224	-1.30395	-1.82066	-0.908189	-1.91363	-8.05945	SpPTB	1		32	2	2	0	1	1	3	0	1	0	0	0	0	0	0	0	52	20	29	13	0	3	15	17	2139	19718	0	0	0	0
AAMP166	AAMP166-1-VagM1	11.6	48541	IV-A	3	4.5	8	3	0	77	1.80878		-0.516838	-4.24052	-1.10589	-10.3529	FullTerm	0	0	24	3	3	0	0		2	0	1	0	0	0	0	0	0	0	33	23958	47	30	10	101	32	0	801	7133	23	17	0	4
AAMP168	AAMP168-1-VagM1	11.3	32159	III	2	4.5	6	2	2	42	1.71471	-0.692454	-3.20852	-4.60143	-1.69623	-9.57996	SpETB		1	34	1	2	1	1	0	3	0	1	0	0	0	0	0	0	0	23	291	2595	6	23	6	26	19	1482	9017	11	0	0	0
AAMP169	AAMP169-1-VagM1	8.7	30902	IV-A	3	4.5	7	3	1	81	1.03685		-1.92102	-4.60143		-9.56416	SpETB		1	28	1	1	0	1	1	3	1	1	1	0	0	0	0	0	0	60	24603	35	12	23	28	36	12	138	712	2	30	0	3
AAMP170	AAMP170-1-VagM1	9.7	59379	IV-B	3	4.5	4	2	0	90	1.41177		0.734923		0.615649	-7.1329	FullTerm	0	0	23	2	2	1	0		4	1	1	0	0	0	0	0	0	0	147	32	0	63	0	112	31	25	304	34956	15	12	150	5
AAMP172	AAMP172-1-VagM1	10.4	42020	III	2	4.5	3	1	0	132	3.03928	-3.33622	-2.66782		-2.58658	-7.86695	FullTerm	0	0	31	1	3	0	1	0	4	0	0	0	0	0	0	0	0	0	99	62	69	0	13	1923	30	29	12	28	1117	19	292	266
AAMP173	AAMP173-1-VagM1	13.7	47239	I	1	4.5	4	2	0	65	0.356675		-1.01843			-12.2679	SpETB		1	21	2	3	0	0		2	0	0	0	0	0	0	0	0	0	171	11	44578	0	5	18	0	31	6	23	10	5	1087	35
AAMP176	AAMP176-1-VagM1	14.3	38841	IV-A	3	4.5	9	3	2	32	1.42073	4.97499	3.54623	0.449697	1.96067	-8.71748	SpETB		1	24	1	2	0	0		2	0	0	0	0	0	0	0	0	0	15	23312	4	0	4	12	10	11	722	4661	3	0	0	6
AAMP177	AAMP177-1-VagM1	8.7	67382	IV-B	3	4.5	8	3	3	73	1.97497		-0.563679		-2.48087	-8.00048	FullTerm	0	0	23	1	2	1	0		3	1	0	0	0	0	0	0	0	0	65	57	70	20	6	16	33	24	7920	15960	59	14	16	6
AAMP178	AAMP178-1-VagM1	11.9	33343	III	2	5	3	1	0	165	4.06912		-1.70807		-3.43755	-9.74819	FullTerm	0	0	31	1	1	0	1	0	2	0	0	0	0	0	0	0	0	0	125	21	10	10	14	2171	0	25	192	91	77	828	23	710
AAMP179	AAMP179-1-VagM1	8.4	21669	I	1	4.5	0	1	2	52	1.66509	-0.97748	1.5457			-7.52098	SpETB		1	23	1	2	1	1	0	4	0	0	0	0	0	0	0	0	0	33	13	11241	9	7	18	8	12	13	3130	12	16	285	12
AAMP180	AAMP180-1-VagM1	12	42638	IV-A	3	4.5	4	2	2	35	1.20984	2.89515	0.220528	-1.88228	0.78192	-6.12985	SpPTB	1		20	2	1	1	0		4	0	1	0	0	0	0	0	0	0	20	29222	35	5	7	6	13	8	2988	2019	0	4	0	0
AAMP181	AAMP181-1-VagM1	8.4	35614	III	2	4.5	0	1	2	48	0.803129	-2.88942	-0.0177358			-10.959	FullTerm	0	0	21	1	1	1	1	0	2	0	0	0	0	0	0	0	0	0	10	0	0	16	107	33	13	0	0	26	5	0	5116	4
AAMP182	AAMP182-1-VagM1	13.3	45978	III	2	4.5				92	1.26455	-1.20204	-2.50726		-4.69646	-10.9307	FetalLoss			30	1	1	0	1	0	4	1	1	1	0	0	0	0	0	0	89	11	107	33	17	360	32	14	16	117	547	84	13917	15
AAMP183	AAMP183-1-VagM1	8.6	44118	III	2	4.5	0	1	1	132.333	2.55851	-0.863826	-1.39605		-3.05186	-11.8006	FullTerm	0	0	21	2	1	1	1	1	3	0	0	0	0	0	0	0	0	0	337	25	0	0	0	2349	0	78	23	40	178	1424	25	21
AAMP184	AAMP184-1-VagM1	13.3	66683	III	2	4.5	2	1	1	107	1.85018	1.14874	-0.702315	-1.64794	0.937957	-8.57007	SpETB		1	23	1	2	1	1	0	2	0	0	0	0	0	0	0	0	0	65	76	21	13	15	87	23	13	2989	460	102	205	15	99
AAMP185	AAMP185-1-VagM1	14.9	12252	IV-B	3	4.5	8	3	0	34	2.14502	-0.412568	0.0891377	-2.25131	-0.162909	-8.32451	SpPTB	1		22	1	2	1	1	0	4	1	1	1	0	0	0	0	0	0	19	4	0	0	2	6	0	11	1755	4091	0	28	8	0
AAMP186	AAMP186-1-VagM1	13	43822	IV-A	3	4.5	6	2	0	43	1.51027	-1.42785	-0.194096	-5.33359	0.169738	-9.20039	SpPTB	1		30	1	2	1	1	0	3	0	0	0	1	0	0	0	0	1	23	27087	0	0	0	6	6	7	468	6624	8	0	0	0
AAMP187	AAMP187-1-VagM1	10.1	29616	III	2	4.5	1	1	0	47	1.6774	1.73252	0.96356	-1.04399	2.74853	-5.91273	FullTerm	0	0	24	2	2	0	1	0	4	0	1	0	0	0	0	0	0	0	102	6	58	31	0	9	23	97	100	6654	0	0	0	0
AAMP188	AAMP188-1-VagM1	9.1	40023	III	2	4.5	7	3	3	38	0.715076		1.39601		-2.49829	-11.3732	SpETB		1	28	2	2	0	0		2	0	0	0	0	0	0	0	0	0	77	0	7	51	13	5	25	0	324	5190	0	0	0	2
AAMP189	AAMP189-1-VagM1	13	69167	I	1	4.5	0	1	0	56	0.398966		1.94344			-10.2573	FullTerm	0	0	19	2	1	1	0		2	0	1	0	0	0	0	0	0	0	89	30	63871	141	41	50	41	30	0	40	11	23	0	3
AAMP190	AAMP190-1-VagM1	13.9	26351	IV-B	3	4.5	9	3	1	40	1.13544	-2.44606	-0.620655	-3.7554	-0.28135	-8.62645	FullTerm	0	0	19	2	2	1	0		3	0	0	0	0	0	0	0	0	0	29	42	11	12	0	15	0	11	6300	16406	6	11	0	5
AAMP191	AAMP191-1-VagM1	11.9	41404	IV-A	3	4.5	8	3	2	43	0.837191	-1.42785	1.06696		-0.506835	-7.73284	FullTerm	0	0	23	1	2	1	0		3	1	1	0	0	0	0	0	0	0	45	33240	26	15	15	15	13	9	344	2460	8	9	0	4
AAMP192	AAMP192-1-VagM1	9.7	38940	III	2	4.5	3	1	0	77	1.82953	0.297543	5.00713	-2.7549	-1.79564	-5.89368	FetalLoss			21	2	2	0	0		4	0	0	0	0	0	0	0	0	0	9	13	1199	0	0	94	12	0	31	1719	16	2459	10	0
AAMP194	AAMP194-1-VagM1	9	51700	III	2	4.5				81	1.98344		2.45499		-0.9438	-10.5384	FetalLoss			26	2	2	0	1	1	2	0	0	0	0	0	0	0	0	0	79	9	85	3	13	20	25	20	9684	288	8	10	0	14
AAMP195	AAMP195-1-VagM1	8	41831	IV-B	3	4.5				74.25	1.91706	-1.10599	-1.21085	-1.19698	-1.47194	-8.5984	FullTerm	0	0	19	2	2	1	0		4	0	0	0	0	0	0	0	0	0	98	27	19	6	25	57	0	24	6919	19776	44	23	0	18
AAMP196	AAMP196-1-VagM1	11.9	43121	IV-B	3	4.5	1	1	0	37	1.52964	-0.828682	1.85947	-5.33359	0.631605	-6.26875	MiPTB			25	1	1	0	1	0	3	0	1	0	0	0	0	0	0	0	3046	34	0	0	5	19	0	6	6420	22537	12	8	11	0
AAMP197	AAMP197-1-VagM1	10.7	41943	I	1	4.5	0	1	0	144	1.91546	-4.77893	-4.09387			-9.62737	SpETB		1	24	2	2	0	1	0	3	0	0	0	0	0	0	0	0	0	76	15	27791	33	27	1509	45	67	13	43	1392	196	111	441
AAMP198	AAMP198-1-VagM1	9.7	73646	IV-B	3	4.5	8	3	2	69	1.23937	1.18512	0.503449	-2.59014	0.0997576	-10.1701	SpETB		1	21	1	2	1	1	0	4	0	1	0	0	0	0	0	0	0	133	72	0	34	11	18	45	36	236	43096	20	10	0	7
AAMP199	AAMP199-1-VagM1	10.1	20928	IV-B	3	5	8	3	1	42	1.89332	0.130106	1.41308	-3.02895	-0.265738	-10.3815	FullTerm	0	0	24	2	1	1	1	0	4	1	1	0	0	0	0	0	0	0	17	930	0	11	9	13	9	0	4266	7937	0	0	18	7
AAMP201	AAMP201-1-VagM1	8	24689	III	2	5				45	0.953833	-0.119379	0.790795	-3.7763	-1.45377	-6.19623	FullTerm	0	0	23	1	2	1	1	0	2	0	0	0	0	0	0	0	0	0	16	65	18	8	10	22	12	16	2459	1031	9	24	0	0
AAMP204	AAMP204-1-VagM1	9.3	88447	III	2	4.5	0	1	2	87	0.524117		0.159958			-8.8278	FullTerm	0	0	22	1	2	0	1	0	4	0	0	0	0	0	0	0	0	0	69	54	65	13	19	64	19	19	11	113	32	50	101	9
AAMP205	AAMP205-1-VagM1	12.6	181072	III	2	4.5	10	3	2	57	0.0620944	-0.458888	1.53337	-3.15524	0.0628001	-7.9987	SpETB		1	19	1	2	1	0		2	0	0	0	0	0	0	0	0	0	62	31	120	24	23	101	32	12	14	120	38	12	18	12
AAMP206	AAMP206-1-VagM1	10	31070	III	2	5	9	3	2	35	0.406022	-1.73142	-0.35525	-6.00631	-0.889007	-8.98002	FullTerm	0	0	28	2	3	0	0		3	0	1	0	0	0	0	0	0	0	8	5	0	0	4	19	0	0	9	29	0	59	306	0
AAMP207	AAMP207-1-VagM1	10.4	15998	IV-B	3	4.5	6	2	2	39	1.62316	-3.71153	0.940371	-3.47166	-0.906358	-8.66453	FullTerm	0	0	28	2	2	0	1	0	3	1	0	0	0	0	0	0	0	0	39	29	13	6	0	18	18	14	9	2114	0	330	0	7
AAMP208	AAMP208-1-VagM1	14	58207	II	1	4.5	1	1	0	50	0.417214		-2.31258		-3.05955	-8.90212	FullTerm	0	0	32	1	2	1	0		3	0	1	0	0	0	0	0	0	0	32	3	1245	0	0	31	16	29	0	61	15	15	0	3
AAMP209	AAMP209-1-VagM1	10.9	29372	IV-B	3	4.5	8	3	0	37	1.14711	-1.37615	-1.35202		-2.61007	-7.78651	SpPTB	1		33	2	4	1	1	0	3	0	1	0	0	0	0	0	0	0	56	31	9	0	7	22	16	21	17015	8581	5	0	0	0
AAMP210	AAMP210-1-VagM1	12.3	18706	IV-A	3	4.5	4	2	4	68	2.09584		-1.3169		-3.16892	-6.61292	SpETB		1	31	1	2	1	1	0	4	1	1	0	0	0	0	0	0	0	97	4665	55	12	29	50	0	19	1957	2176	27	20	29	31
AAMP211	AAMP211-1-VagM1	8.2	29244	IV-C	3	4.5	2	1	1	103	3.43843		-4.42938		-4.36824	-12.6216	MiETB			19	1	3	1	0		1	0	1	0	0	0	0	0	0	0	16	20	68	11	13	10	0	11	7	11	32	0	0	85
AAMP212	AAMP212-1-VagM1	13.1	21499	IV-B	3	4.5	5	2	1	67	2.1833	2.15378	0.556384	-3.74129	0.416102	-7.73879	FullTerm	0	0	25	2	3	1	0		4	0	0	0	0	0	0	0	0	0	30	45	19	9	12	17	30	15	613	6174	25	21	0	5
AAMP213	AAMP213-1-VagM1	9.5	70801	IV-A	3	4.5	10	3	0	61	1.20428	-3.71153	-2.39905		-2.9611	-8.76054	FetalLoss			28	2	2	0	1	1	4	1	1	1	1	0	0	0	0	1	51	52666	45	14	12	37	31	14	336	4177	13	12	0	7
AAMP214	AAMP214-1-VagM1	11.5	86614	I	1	5	8	3	2	45	0.540565	-0.663399	3.64196	-0.797214	1.48436	-7.45128	SpETB		1	21	2	2	1	0		2	0	0	0	1	0	0	0	0	0	55	23	76724	15	12	14	21	16	28	58	0	0	900	12
AAMP215	AAMP215-1-VagM1	11.6	80349	I	1	4.5	0	1	2	50	0.345752	-4.46739	-2.82727		-4.0395	-12.1291	MiETB			21	2	4	1	1	0	2	0	0	0	0	0	0	0	0	0	67	28	74633	14	17	22	38	17	11	18	19	0	57	9
AAMP217	AAMP217-1-VagM1	12.4	26155	IV-B	3	4.5	10	3	0	60	1.99144		0.900782	-2.75437	-0.120329	-8.76694	FullTerm	0	0	20	2	2	1	0		4	0	0	0	1	0	0	0	0	1	50	31	24	10	14	11	22	32	4193	1405	11	17	0	9
AAMP218	AAMP218-1-VagM1	11.2	39869	IV-A	3	5	10	3	2	43	1.49777		2.84374	-1.85593	-1.40421	-8.20604	SpETB		1	22	2	3	0	0		4	1	1	0	0	0	0	0	0	0	18	24510	16	6	0	26	11	16	1061	5259	15	0	0	2
AAMP219	AAMP219-1-VagM1	13	38044	IV-A	3	5	7	3	2	57	1.78861		2.08535	-3.61239	-1.28594	-8.19656	FullTerm	0	0	25	2	3	1	0		4	0	1	0	0	0	0	0	0	0	33	11303	25	7	9	13	15	11	254	7199	11	3	0	0
AAMP220	AAMP220-1-VagM1	9	28776	IV-A	3	4.5	1	1	0	39	1.6404	-2.42574	-2.82727	-7.10751		-7.6579	SpPTB	1		32	1	2	1	0		3	0	0	0	0	0	0	0	0	0	29	11823	21	5	12	11	13	15	690	5630	6	3	0	0
AAMP221	AAMP221-1-VagM1	14.6	21524	III	2		1	1	2	43	0.674084		0.795083	-6.00631	-3.79336	-9.69485	MiPTB			22	2	2	0	1	0	3	0	0	0	0	0	0	0	0	0	34	29	1652	16	0	17	18	16	3	40	0	5	955	7
AAMP223	AAMP223-1-VagM1	9.2	45193	IV-A	3	4.5	5	2	1	77	2.39802	3.45042	-0.517597	-6.00631	1.16623	-5.17239	FullTerm	0	0	21	2	2	0	0		4	0	1	0	0	0	0	0	0	0	26	15057	46	9	0	75	16	0	672	8290	7	66	0	4
AAMP224	AAMP224-1-VagM1	12.9	30032	IV-B	3	4.5	1	1	1	150	3.14707		0.709568		-2.82385	-12.7508	FullTerm	0	0	20	1	1	1	1	0	1	0	1	0	0	0	0	0	0	0	4401	59	34	147	10	19	54	93	33	115	20	0	0	15
AAMP225	AAMP225-1-VagM1	11.3	46752	IV-A	3	4.5	10	3	0	56	1.2245		-2.35638		-2.72759	-7.12753	FullTerm	0	0	23	2	2	1	0		4	0	0	0	0	0	0	0	0	0	36	32573	25	13	0	9	20	14	635	6241	10	4	0	6
AAMP226	AAMP226-1-VagM1	6.6	47136	IV-B	3	4.5	8	3	2	50	1.43918		0.402774		-4.17642	-8.48521	MiPTB			29	1	2	0	1	0	4	1	1	1	0	0	0	0	0	0	18	11568	0	0	9	16	11	15	705	25015	20	26	10	5
AAMP227	AAMP227-1-VagM1	6.2	42884	III	2	4.5	6	2	0	80	2.4646	1.27154	-2.51097		-0.644806	-11.5129	FullTerm	0	0	21	1	2	1	0		2	0	0	0	0	0	0	0	0	0	5617	29	58	559	0	11	3612	1241	28	34	7	0	0	6
AAMP228	AAMP228-1-VagM1	10.5	73602	III	2	4.5	8	3	0	84	1.51617		-4.55083		-2.8936	-14.3263	FullTerm	0	0	24	1	3	1	1	0	2	0	1	0	0	0	0	0	0	0	42	53	6	7	20	71	0	10	5583	27293	84	319	0	8
AAMP229	AAMP229-1-VagM1	9.4	61306	IV-B	3	4.5	0	1	0	79	1.61619	2.64687	2.89445	0.111472	2.86673	-6.9249	FullTerm	0	0	20	1	2	1	0		2	0	1	0	0	0	0	0	0	0	75	92	0	13	9	69	0	43	203	23618	69	16	83	14
AAMP230	AAMP230-1-VagM1	10.3	56200	IV-B	3	4.5	7	3	4	74	1.64436	0.274268	4.60857	-3.5589	-2.1597	-9.74307	MiETB			21	2	1	0	1	0	3	0	0	0	0	0	0	0	0	0	53	25	69	33	11	36	23	19	6585	19763	10	16	16	6
AAMP231	AAMP231-1-VagM1	8.3	52336	IV-A	3	4.5	8	3	1	74	2.28768	8.58085	4.32605	2.25329	4.0918	-7.53324	FullTerm	0	0	18	2	1	0	0		2	0	1	0	0	0	0	0	0	0	71	22615	22	9	15	22	12	18	762	494	22	40	0	7
AAMP232	AAMP232-1-VagM1	9.6	38510	III	2	4.5	5	2	0	97	1.56404	-5.14735	-3.42604			-13.3455	FullTerm	0	0	19	1	2	1	0		1	0	0	0	0	0	0	0	0	0	60	20	197	21	8	136	70	29	54	1270	451	424	0	16
AAMP233	AAMP233-1-VagM1	9.6	22073	IV-B	3	4.5	8	3	2	67	2.20636	-1.94069	-0.537238	-5.75253	-2.48442	-7.24561	SpETB		1	32	1	3	1	1	1	2	0	0	0	0	0	0	0	0	0	89	78	33	12	17	48	35	27	2453	6479	0	0	0	7
AAMP234	AAMP234-1-VagM1	10.1	67805	I	1	4.5	0	1	3	48	0.103893		-1.99078			-13.1224	FullTerm	0	0	25	2	4	0	0		2	0	0	0	0	0	0	0	0	0	6	17	67003	4	48	14	8	0	6	6	0	56	0	30
AAMP235	AAMP235-1-VagM1	10.1	28737	IV-B	3	4.5				38	1.57479	0.776625	-0.496049		-0.637227	-8.42507	FetalLoss			31	2	2	1	1	0	4	0	1	0	0	0	0	0	0	0	16	19	38	0	2	0	8	0	8879	3169	6	0	0	5
AAMP237	AAMP237-1-VagM1	11.4	8374	IV-B	3	4.5	7	3	2	25	2.01175	6.96272	3.45208	2.42395	3.7839	-6.47183	FullTerm	0	0	21	2	1	0	0		4	0	1	0	1	0	0	0	0	1	16	0	0	0	0	3	0	0	1776	996	0	30	0	0
AAMP239	AAMP239-1-VagM1	6	41279	IV-B	3	5	9	3	1	92	2.92375	-1.06862	0.947222	-4.14445	-0.894085	-9.72953	SpETB		1	21	2	2	0	1	0	2	0	0	0	0	0	0	0	0	0	68	72	18	0	15	1762	25	16	580	3519	18	1250	0	140
AAMP241	AAMP241-1-VagM1	11.4	84046	III	2	4.5	0	1	2	125	0.822427	-3.47597	2.51405		-2.04523	-8.09062	FetalLoss			25	2	4	0	0		2	0	0	0	1	0	0	0	0	1	140	93	18	123	34	81	101	135	22	83	47	101	4566	10
AAMP242	AAMP242-1-VagM1	8.4	21696	IV-B	3	5	8	3	2	50	1.68816		-1.94342			-9.4448	SpETB		1	26	2	2	0	1	1	2	0	0	0	0	0	0	0	0	0	64	26	0	13	12	20	26	17	286	6546	10	6	14	20
AAMP243	AAMP243-1-VagM1	12	111425	III	2	4.5	5	2	0	55	1.60455	-3.13568	-3.0647	-5.02586	-1.71865	-9.00577	FullTerm	0	0	31	2	4	1	0		3	1	1	1	0	1	0	0	0	0	41	44	65	8	4	30	22	27	21502	5367	13	7	40	11
AAMP244	AAMP244-1-VagM1	7.6	22905	IV-A	3	4.5	6	2	1	49	1.21757	0.164334	-1.00318	-2.52085	-1.8622	-10.1443	SpETB		1	24	2	1	1	1	0	2	0	1	0	0	0	0	0	0	0	20	16016	26	6	11	10	18	0	28	160	0	0	0	0
AAMP245	AAMP245-1-VagM1	8.6	79149	IV-A	3	4.5	8	3	0	49	1.35641	-0.403766	-0.382218	-4.61042	-1.27587	-7.23529	FullTerm	0	0	18	2	1	1	0		3	0	1	0	0	0	0	0	0	0	20	45904	38	13	11	18	8	0	3136	7372	16	0	0	7
AAMP246	AAMP246-1-VagM1	14.5	13109	III	2	4.5	0	1	2	50	0.457829	-1.64192	3.39705	-4.45364	-3.67443	-9.50875	FullTerm	0	0	30	2	2	0	1	1	3	0	0	0	0	0	0	0	0	0	45	59	148	10	15	43	40	19	14	59	14	11	0	12
AAMP248	AAMP248-1-VagM1	9.5	41278	IV-B	3	4.5	6	2	1	89	2.73064	-3.47597	-2.62215	-3.52983	-2.34999	-6.92622	FetalLoss			25	2	2	0	1	0	2	0	1	0	0	0	0	0	0	0	49	2173	27	17	0	144	18	0	6300	8814	17	1110	24	17
AAMP250	AAMP250-1-VagM1	8.4	49961	IV-B	3	4.5	5	2	0	63	1.62465	-0.633673	1.36299	-6.52069	-1.95657	-7.78003	MiPTB			18	2	2	0	0		4	1	0	0	1	0	0	0	0	1	37	27	24	12	0	16	11	12	4816	21274	9	25	6	0
AAMP252	AAMP252-1-VagM1	10.3	54479	IV-B	3	4.5	7	3	0	101	2.15353	-2.49532	1.55799	-4.2069	-0.688945	-7.38016	FetalLoss			23	1	2	0	0		4	1	1	0	0	0	0	0	0	0	63	19	47	14	31	52	37	22	2868	12208	18	179	16	0
AAMP253	AAMP253-1-VagM1	10.6	24682	III	2	4.5	8	3	2	39	1.91819	2.33149	1.25552	-2.33857	1.08629	-6.18519	FullTerm	0	0	30	2	2	0	0		4	0	1	0	0	0	0	0	0	0	20	7	37	8	5	5	11	13	1017	3097	0	0	62	0
AAMP254	AAMP254-1-VagM1	12.1	48996	IV-A	3	4.5	0	1	2	113	1.5512	-6.47563	-0.214217		-3.19203	-11.991	FullTerm	0	0	18	2	1	0	0		2	0	0	0	0	0	0	0	0	0	26	35261	42	8	13	61	9	0	900	1644	21	105	0	6
AAMP255	AAMP255-1-VagM1	12.1	31277	IV-A	3	4.5	8	3	2	42	0.594987	-1.53655	1.78658	-1.9545	1.15222	-7.55689	SpETB		1	21	2	3	0	1	0	2	1	0	0	0	0	0	0	0	0	28	27571	19	4	5	10	16	9	252	1743	0	0	0	0
AAMP256	AAMP256-1-VagM1	12.4	27603	III	2	4.5	2	1	0	122	1.83416	-4.18249	-3.44038	-3.87199	-2.91604	-8.95415	MiETB			33	2	2	0	1	0	4	0	1	0	0	0	0	0	0	0	131	673	21	65	26	541	112	35	44	415	646	167	0	122
AAMP257	AAMP257-1-VagM2	9.3	51965	III	2	7				91	0.507349	-4.18249	-2.79881		-2.63725	-8.17006	FetalLoss			36	1	2	0	1	0	3	0	0	0	0	0	0	0	0	1	75	6	0	8	35	78	0	52	0	592	39	22	0	19
AAMP258	AAMP258-1-VagM1	7.6	30948	IV-A	3	4.5	7	3	1	66	2.28591	-2.67208	0.399662	-4.71579	-1.88353	-10.2209	MiETB			27	1	2	0	0		2	1	1	0	0	0	0	0	0	0	44	4845	0	14	28	10	0	17	1863	4885	17	7	10	12
AAMP259	AAMP259-1-VagM1	14.3	25069	IV-A	3	4.5	7	3	0	40	2.14897	-2.10029	2.42999	-3.25617	-0.259285	-10.246	FullTerm	0	0	23	2	1	1	1	0	2	0	1	0	0	0	0	0	0	0	10	7512	4	0	4	3	8	6	4366	4291	5	0	0	5
AAMP260	AAMP260-1-VagM1	14.3	29121	IV-A	3	4.5	9	3	2	42	1.54872	2.18335	-1.50555	-3.11386	1.23323	-7.69962	FullTerm	0	0	18	2	1	1	0		2	0	1	0	0	0	0	0	0	0	13	17937	15	9	0	7	0	0	948	3489	0	0	0	0
AAMP261	AAMP261-1-VagM1	10.5	56369	IV-A	3	4.5	9	3	3	47	1.07814	-1.13785	-1.28372		-1.51652	-9.56559	FullTerm	0	0	28	1	3	1	1	3	2	0	1	0	0	0	0	0	0	0	38	40037	0	0	11	13	9	9	804	3516	9	0	0	0
AAMP262	AAMP262-1-VagM1	14.1	60407	III	2	5	4	2	3	30	0.0687617	-1.66763	3.09795	-3.7939	-2.6073	-10.5197	FullTerm	0	0	29	2	3	1	1	0	2	0	1	0	0	0	0	0	0	0	42	50	37	0	9	17	14	0	11	35	10	6	6	9
AAMP263	AAMP263-1-VagM1	10.5	52327	V	1	4.5	1	1	1	68	1.40897		-0.920299			-10.319	FullTerm	0	0	22	2	2	1	1	0	2	0	0	0	0	0	0	0	0	0	26	35	331	0	0	213	0	14	0	19	5	21	23394	41
AAMP264	AAMP264-1-VagM1	9.1	50848	IV-B	3	4.5	6	2	0	101	2.66689	2.10159	1.69675	-2.04718	0.510852	-8.62311	FullTerm	0	0	18	2	2	1	0		4	0	0	0	0	0	0	0	0	0	33	34	475	7	5	192	8	0	1158	11505	23	198	0	5
AAMP265	AAMP265-1-VagM1	14.3	36343	III	2	4.5	8	3	2	46	1.57397	-1.81879	1.30877		-1.68915	-7.64423	SpETB		1	27	2	1	0	1	1	4	0	0	0	0	0	0	0	0	0	30	17	11	3	0	14	22	24	2817	12997	0	0	0	5
AAMP266	AAMP266-1-VagM1	8.4	61133	III	2	4.5	1	1	0	63	0.204234	-1.81879	-0.377272	-2.43898	-0.927378	-9.31127	SpPTB	1		25	2	3	1	1	1	2	0	1	0	0	0	0	0	0	0	116	75	158	21	0	19	37	35	39	36	11	8	293	17
AAMP271	AAMP271-1-VagM1	8	13506	IV-A	3	4.5	10	3	2	48	2.23502	1.24039	-0.992496	-2.98939	-0.228775	-9.18956	FullTerm	0	0	20	2	2	0	0		4	0	1	0	0	0	0	0	0	0	36	5298	0	10	0	17	0	0	190	2226	12	10	19	0
AAMP272	AAMP272-1-VagM1	9.3	36569	IV-A	3	4.5	10	3	1	41	1.53913	0.845177	0.127085	-3.59084	0.147016	-7.39764	FetalLoss			28	2	3	0	1	0	3	0	1	0	0	0	0	0	0	0	23	21581	0	0	0	10	0	4	1447	866	7	0	14	0
AAMP273	AAMP273-1-VagM1	8.1	45055	III	2	4.5	0	1	1	59	0.297671		-1.34669	-4.46535		-11.1345	FullTerm	0	0	27	2	2	1	0		2	0	0	0	0	0	0	0	0	0	53	80	22	25	14	42	21	21	62	109	22	29	98	21
AAMP274	AAMP274-1-VagM1	10.6	52225	IV-A	3	5	9	3	2	40	1.46047	-1.99729	-3.39349		-2.37176	-7.71161	SpETB		1	29	2	3	1	0		2	1	1	0	0	0	0	0	0	0	16	26234	21	7	0	18	10	15	536	15128	7	0	0	6
AAMP275	AAMP275-1-VagM1	8.6	33299	IV-B	3	6	7	3	1	40	1.83929	0.8989	1.01016	-2.95652	1.04897	-8.16443	SpETB		1	19	1	1	1	1	0	3	1	1	0	0	0	0	0	0	0	16	21	39	6	0	10	0	0	4839	13358	0	17	0	0
AAMP276	AAMP276-1-VagM1	11.1	50982	III	2	5.5	8	3	0	92	1.92842		-1.65032		-2.6073	-8.65187	FullTerm	0	0	24	1	3	0	1	0	4	1	0	0	1	0	0	0	0	1	130	28	68	23	0	535	37	33	2181	9179	830	136	0	0
AAMP277	AAMP277-1-VagM1	10.6	37993	IV-A	3	4.5	9	3	2	58	1.93676		-0.821267	-4.04939	-3.14041	-11.6637	FullTerm	0	0	26	2	2	1	0		2	0	1	0	0	0	0	0	0	0	33	18016	10	5	9	11	10	7	770	3632	4	13	0	8
AAMP278	AAMP278-1-VagM1	12.2	3861	I	1	4.5	7	3	1	50	1.87264	0.657248	4.83389	-0.75449	0.710968	-9.08283	FullTerm	0	0	19	2	2	0	0		3	0	1	0	0	0	0	0	0	0	29	11	2146	13	0	30	47	8	10	51	16	4	46	6
AAMP279	AAMP279-1-VagM1	13.4	22408	IV-A	3	4.5	10	3	0	51	1.9799	-1.477				-8.50873	FullTerm	0	0	26	2	4	1	1	0	4	0	0	0	0	0	0	0	0	0	57	5605	18	11	5	14	0	11	4630	6087	30	0	0	7
AAMP280	AAMP280-1-VagM1	7.3	59368	IV-A	3	4.5	9	3	1	58	1.57883	2.36439	4.06623	-1.02363	1.30141	-7.09674	MiPTB			29	2	1	1	0		4	1	1	1	0	0	0	0	0	0	67	33538	123	10	14	30	15	26	1239	6153	24	0	0	5
AAMP281	AAMP281-1-VagM1	11.2	56532	III	2	4.5	0	1	1	42	0.0985366		0.115568			-11.4547	SpPTB	1		21	1	2	0	1	0	2	0	0	0	0	0	0	0	0	0	47	57	63	22	11	13	31	0	12	23	0	12	18	8
AAMP282	AAMP282-1-VagM1	9.5	33545	IV-B	3	5				62	2.58673	0.564299	1.8806	-2.99078	1.74328	-9.22647	SpETB		1	21	2	2	1	0		2	1	1	1	0	0	0	0	0	0	33	45	14	13	5	13	0	0	1336	1095	12	11	0	3
AAMP283	AAMP283-1-VagM1	13.3	3676	IV-A	3	4.5	10	3	0	43	2.29546	-0.083433	-0.0650688	-2.06891	-0.153005	-6.85242	SpETB		1	29	3	4	1	1	0	4	0	0	0	1	0	0	0	1	0	17	1424	6	14	0	14	21	11	47	499	0	0	0	9
AAMP284	AAMP284-1-VagM1	10	48582	III	2	4.5	0	1	2	48	0.606712	-3.22415	-0.411271	-4.52514	-4.83693	-9.07756	MiETB			20	2	3	0	0		2	0	0	0	0	0	0	0	0	0	142	14	250	392	25	8	36	42	26	4327	0	0	108	0
AAMP285	AAMP285-1-VagM1	15.6	90569	III	2	4.5	2	1	0	90	0.293601	-1.28549	-0.0880125	-3.85426	-2.0956	-9.31459	FullTerm	0	0	21	2	3	0	0		2	1	1	0	0	1	0	0	0	0	32	13	38	19	0	255	16	18	0	25	0	41	0	0
AAMP287	AAMP287-1-VagM1	10.4	12979	III	2	4.5	2	1	1	86	2.18089	-0.335175	-1.53676	-3.11704	-1.88845	-10.6628	SpETB		1	18	1	2	1	0		4	0	0	0	0	0	0	0	0	0	271	35	8	25	22	44	30	9	125	2292	15	103	0	7
AAMP288	AAMP288-1-VagM1	13.6	58048	III	2	5	0	1	2	67	1.14082	3.00274	0.589384	-0.210317	0.424245	-7.78868	FullTerm	0	0	22	2	2	1	1	1	3	1	1	0	0	0	0	0	1	0	47	37	21917	22	14	37	31	12	755	39	15	12	131	5
AAMP289	AAMP289-1-VagM1	9.1	5581	III	2	4.5	0	1	2	25	0.918509		-3.41705	-4.03158		-8.94721	FullTerm	0	0	18	1	1	1	1	0	4	0	0	0	0	0	0	0	0	0	41	6	1217	0	49	12	7	16	0	81	0	0	0	3
AAMP290	AAMP290-1-VagM1	13	26303	IV-A	3		7	3	0	57	2.00597	-2.12475	0.536641	-2.84907	0.759545	-7.52302	SpETB		1	25	3	4	0	1	0	4	0	0	0	0	0	0	0	0	0	39	5678	36	7	19	14	22	15	2974	3624	0	16	0	7
AAMP291	AAMP291-1-VagM1	8.3	26321	IV-A	3	5	10	3	2	68	1.68671	-0.900808	2.12174	-1.67804	0.345713	-7.12554	FullTerm	0	0	28	1	2	1	1	0	3	0	0	0	0	0	0	0	0	0	121	15284	54	15	9	22	61	0	332	1610	15	0	0	8
AAMP292	AAMP292-1-VagM1	11.4	47164	V	1		0	1	0	31	0.33571	-1.8393	-2.84394	-4.6086	-4.56547	-7.48829	SpETB		1	27	2	3	1	1	0	3	0	1	0	0	0	0	0	0	0	42	20	0	0	6	9	9	0	0	19	0	6	44350	0
AAMP294	AAMP294-1-VagM1	12.3	75139	IV-B	3	4.5	7	3	0	58	1.98817	-0.966648	1.16016	-3.63661	-1.21616	-7.7494	FullTerm	0	0	24	2	2	1	1	0	4	1	1	0	1	0	0	0	0	1	41	473	64	8	14	35	15	11	19173	14530	15	10	0	10
AAMP295	AAMP295-1-VagM1	10.4	52460	IV-B	3	4.5	9	3	0	92	1.9933	4.32704	2.4703	-1.58403	1.71343	-6.51524	FullTerm	0	0	28	2	2	0	0		4	0	0	0	0	0	0	0	0	0	109	61	0	20	24	163	38	17	2831	14520	116	139	23	23
AAMP296	AAMP296-1-VagM1	11.5	51907	IV-A	3	4.5	7	3	4	43	0.777272	-1.75999	0.30642	-2.86385	-2.15501	-8.03292	MiPTB			29	2	3	1	0		3	0	0	0	0	0	0	0	0	0	23	42019	9	7	12	11	19	0	226	2112	0	7	0	11
AAMP297	AAMP297-1-VagM1	8.2	16854	III	2	4.5	2	1	1	78	2.71314	3.37037	1.72844	-1.26314	1.23169	-7.50269	FullTerm	0	0	19	2	1	1	0		2	1	1	0	0	0	0	0	0	0	37	26	75	10	0	495	13	11	612	1200	73	107	194	15
AAMP298	AAMP298-1-VagM1	7.6	32132	II	1	4.5	1	1	0	19	0.920667		-0.456273	-5.81539	-2.7551	-9.91354	FullTerm	0	0	23	2	1	0	1	0	3	0	0	0	0	0	0	0	0	0	15	27	0	7	0	0	0	10	0	11	0	0	2258	0
AAMP299	AAMP299-1-VagM1	8.5	41061	III	2	5	0	1	2	65	0.75606	-1.8393	2.16547	-3.45837	-1.96953	-7.11823	FullTerm	0	0	20	2	1	1	0		4	0	1	0	1	0	0	0	0	1	49	0	15	10	11	75	19	21	205	672	78	60	3237	7
AAMP300	AAMP300-1-VagM1	13.1	44070	IV-B	3	4.5	6	2	0	59	1.72777	5.3604	2.5449	-0.607234	2.52466	-6.49432	FullTerm	0	0	22	2	2	0	0		2	0	1	0	1	1	0	0	0	0	61	23	6	0	9	17	11	0	22176	5566	6	27	0	10
AAMP301	AAMP301-1-VagM1	13.3	62607	IV-B	3	4.5	8	3	0	69	2.17068	-0.900808	-0.796347	-2.01073	-0.744876	-7.64131	FullTerm	0	0	28	2	2	1	1	0	2	1	1	0	0	0	0	0	0	0	60	68	54	16	16	27	24	17	2710	18247	15	10	12	0
AAMP303	AAMP303-1-VagM1	13	45272	III	2	4.5	2	1	0	48	0.970051		-0.316678	-8.06336	-4.83693	-9.58868	SpETB		1	39	2	1	0	1	0	2	1	1	0	0	0	0	0	0	0	714	8	97	26	30	14	19	0	9	17	6	18	0	9
AAMP304	AAMP304-1-VagM1	17	107312	I	1	4.5	1	1	0	45	0.280367	1.52413	6.77689	1.74982	1.98372		MiETB			29	2	2	0	1	0	4	0	1	0	0	0	0	0	0	0	47	20	100659	11	39	16	25	16	23	29	0	14	65	0
AAMP306	AAMP306-1-VagM1	12.1	17362	IV-A	3	4.5	2	1	0	73	2.83007		-3.33371	-4.91203	-3.59317	-11.0811	FullTerm	0	0	27	2	4	0	0		2	0	1	0	1	1	0	0	0	0	3509	53	9	184	0	21	553	2095	10	38	23	3	0	0
AAMP307	AAMP307-1-VagM1	9.3	16257	III	2	4.5	1	1	0	87	3.07033		-2.24045	-5.5569	-3.90142	-11.2506	FullTerm	0	0	21	2	2	1	0		4	0	0	0	0	0	0	0	0	0	1049	2	15	2145	0	0	2083	166	0	0	0	0	0	0
AAMP308	AAMP308-1-VagM2	14.2	27867	III	2	4.5	4	2	2	57	2.7325	3.11949	2.65604	1.07575	1.18435	-5.79883	FetalLoss			21	2	2	0	1	1	2	0	1	0	0	0	0	0	0	0	0	0	0	0	13	5	0	0	525	2234	0	533	26	0
AAMP309	AAMP309-1-VagM1	8.6	22700	IV-B	3	4.5	7	3	0	171	4.00313		-1.53062	-5.5569	-5.83078	-7.59751	SpPTB	1		22	1	2	1	0		1	0	1	0	1	0	1	0	0	0	333	37	11	161	38	1689	340	987	238	599	1150	255	0	551
AAMP311	AAMP311-1-VagM1	13.6	103519	III	2	4.5	4	2	0	138	0.985491	-2.71053	1.47941	-6.71605	-4.56547	-11.2583	SpPTB	1		32	2	3	0	1	1	4	0	0	0	0	0	0	0	0	0	37	99	14	12	26	515	47	0	127	1738	150	40	0	18
AAMP318	AAMP318-1-VagM1	10.3	44045	IV-B	3		8	3	1	55	1.87885	0.229606	3.36046	-1.7708	4.26349	-6.86336	FetalLoss			35	2	3	1	1	1	4	1	1	1	1	0	0	1	0	1	17	5	9	7	3	9	0	0	42	11117	9	6	0	0
AAMP336	AAMP336-1-VagM1	10.4	50473	IV-A	3		9	3	1	71	1.91258	0.958718	2.10068	-2.44642	0.691789	-10.4691	FetalLoss			23	1	2	0	0		2	1	1	0	0	0	0	0	0	0	133	23415	16	19	15	34	42	28	561	4691	28	16	0	15
AAMP337	AAMP337-1-VagM1	11.2	24641	IV-A	3	4.5	7	3	2	61	2.40185	2.00832	2.62972	-1.33196	3.23856	-7.46917	FetalLoss			25	3	3	1	0		2	1	1	0	0	0	0	0	0	0	34	2911	20	12	14	14	16	18	115	3865	5	67	12	0
AAMP340	AAMP340-1-VagM1	11.1	47157	III	2	4.5				75	1.94941	1.26329	-0.00427948	-1.91961	2.14052	-5.73126	MiETB			21	2	2	1	1	1	4	0	1	0	1	0	1	0	1	1	29	33	34	11	0	48	0	10	108	2637	27	34	10	0
AAMP341	AAMP341-1-VagM1	13.3	19917	III	2	4.5	1	1	0	41	1.70999	4.68187	2.14956	-2.59112	1.1563	-8.52271	SpETB		1	24	2	2	1	1	0	2	1	1	0	0	0	0	0	0	0	25	40	33	7	0	16	11	13	3432	1419	10	0	33	5
AAMP344	AAMP344-1-VagM1	8.1	33508	IV-A	3	4.5	8	3	0	61	0.995694		0.0812027	-3.43721	-2.14931	-9.65195	SpPTB	1		27	2	1	1	0		2	1	1	0	0	0	0	0	0	0	47	26743	24	19	17	27	27	14	30	252	20	0	0	14
AAMP346	AAMP346-1-VagM1	14.2	53213	III	2	4.5	1	1	2	57	0.427142	-2.32175				-10.0874	FullTerm	0	0	35	1	4	0	1	0	4	0	1	0	0	0	0	0	0	0	33	299	16	25	0	12	0	0	21	1047	6	0	179	0
AAMP349	AAMP349-1-VagM1	6.4	24007	IV-B	3	4.5	7	3	0	48	1.79908	5.04613	2.98381	0.258426	3.80559		SpETB		1	22	1	2	1	1	1	4	0	0	0	0	0	0	0	0	0	24	56	14	4	11	17	7	0	8884	7368	13	0	21	5
[truncated: 651 more columns]
